# Supplementary material for: 2-(2H-Tetra­zol-5-yl)pyridinium chloride
Source: Acta Crystallogr Sect E Struct Rep Online. 2008 Oct 15;64(Pt 11):o2113. doi: 10.1107/S1600536808032649 (PMC2959608; doi:10.1107/S1600536808032649)
Supplement: Supplementary file 2 [file e-64-o2113-Isup2.hkl]

# 
# h,k,l, Fc-squared, Fo-squared, sigma(Fo-squared) and status flag 
# 
data_I
_shelx_title ' 1                      R =  New: Pbcm' 
_shelx_refln_list_code          4 
_shelx_F_calc_maximum      194.63 
_exptl_crystal_F_000       752.00 
_reflns_d_resolution_high  0.7700 
 
loop_ 
 _symmetry_equiv_pos_as_xyz 
 'x, y, z' 
 '-x, -y, z+1/2' 
 'x, -y+1/2, -z' 
 '-x, y+1/2, -z+1/2' 
 '-x, -y, -z' 
 'x, y, -z-1/2' 
 '-x, y-1/2, z' 
 'x, -y-1/2, z-1/2' 
 
_cell_length_a    16.3750 
_cell_length_b    15.3130 
_cell_length_c     6.5176 
_cell_angle_alpha  90.000 
_cell_angle_beta   90.000 
_cell_angle_gamma  90.000 
 
_shelx_F_squared_multiplier     1.000 
 
loop_ 
 _refln_index_h 
 _refln_index_k 
 _refln_index_l 
 _refln_F_squared_calc 
 _refln_F_squared_meas 
 _refln_F_squared_sigma 
 _refln_observed_status 
   2   0   0     2777.06     2930.22     26.90 o 
   3   0   0     1017.13      840.72      9.45 o 
   4   0   0     3523.47     3868.94     40.05 o 
   5   0   0       69.24       57.83      8.62 o 
   6   0   0    10064.51     9834.37     89.31 o 
   7   0   0      507.40      440.02     25.83 o 
   8   0   0      460.53      592.59     25.15 o 
   9   0   0     2105.37     1930.16     72.18 o 
  10   0   0     2313.61     2335.47     62.03 o 
  11   0   0      249.67      214.28     26.81 o 
  12   0   0     1589.51     1569.85     55.99 o 
  13   0   0       14.82       29.71      7.70 o 
  14   0   0       52.51       41.29      7.64 o 
  15   0   0      297.89      332.14     28.71 o 
  16   0   0     1006.08     1038.51     58.88 o 
  17   0   0        4.52        5.30     15.67 o 
  18   0   0      309.69      368.08     88.75 o 
  19   0   0       70.86      116.90     33.83 o 
  20   0   0       16.20       17.58     10.21 o 
  21   0   0       37.06       61.46     29.93 o 
   2   1   0      846.96      796.01     17.18 o 
   3   1   0      896.35      809.51      7.85 o 
   4   1   0      102.06      107.02      7.40 o 
   5   1   0       36.34       39.53      5.22 o 
   6   1   0      864.94      872.08     17.43 o 
   7   1   0       16.45        4.37      2.98 o 
   8   1   0     2863.60     2950.67     32.48 o 
   9   1   0      395.20      399.97      9.26 o 
  10   1   0      627.38      606.06     17.04 o 
  11   1   0      125.36      137.24     10.18 o 
  12   1   0       15.73       19.35      4.15 o 
  13   1   0       62.65       56.42      6.75 o 
  14   1   0        7.21        8.37      7.30 o 
  15   1   0       11.40        2.77      6.80 o 
  16   1   0      505.42      450.29     34.99 o 
  17   1   0        5.41       13.94      8.69 o 
  18   1   0       53.78       54.72     15.90 o 
  19   1   0        5.47       -9.45      9.45 o 
  20   1   0        2.06        8.48      8.56 o 
  21   1   0       85.27       76.58     24.02 o 
   0   2   0     1028.30      994.19     11.06 o 
   1   2   0     1220.53     1037.97      8.80 o 
   2   2   0      168.15      111.38      5.12 o 
   3   2   0     1411.53     1351.13     14.09 o 
   4   2   0     1144.87     1027.76     10.35 o 
   5   2   0      384.86      363.75     12.84 o 
   6   2   0       90.34       81.84      6.43 o 
   7   2   0     2548.54     2679.05     23.28 o 
   8   2   0       29.74       33.69      4.30 o 
   9   2   0      274.44      245.51     15.38 o 
  10   2   0        0.33       -0.60      5.06 o 
  11   2   0     1060.34     1115.35     30.96 o 
  12   2   0       21.11       19.96      5.68 o 
  13   2   0        0.18        5.24      6.02 o 
  14   2   0       79.44       79.02     10.82 o 
  15   2   0      691.79      631.77     27.89 o 
  16   2   0       32.12       37.06     10.87 o 
  17   2   0        3.17       -5.07      8.77 o 
  18   2   0        0.21        5.75      7.29 o 
  19   2   0       28.06       34.82     10.14 o 
  20   2   0        3.31       35.30      9.92 o 
  21   2   0       25.18       28.56     15.50 o 
   1   3   0     9653.69     9051.85     55.77 o 
   2   3   0      392.49      398.60     12.81 o 
   3   3   0      183.06      135.80      6.15 o 
   4   3   0      203.48      178.24      7.75 o 
   5   3   0     7610.10     7874.08     69.59 o 
   6   3   0       46.14       30.41      3.09 o 
   7   3   0      477.69      497.65     12.60 o 
   8   3   0      771.31      981.19     16.68 o 
   9   3   0      227.07      221.26      9.92 o 
  10   3   0       24.96       19.79      4.68 o 
  11   3   0     1218.05     1331.96     37.54 o 
  12   3   0      565.04      582.05     23.58 o 
  13   3   0       20.57       32.44      6.99 o 
  14   3   0      182.33      208.46     13.17 o 
  15   3   0       13.32       11.45      8.44 o 
  16   3   0       16.46        7.91      8.49 o 
  17   3   0      224.72      252.77     22.39 o 
  18   3   0       33.38       44.33      8.31 o 
  19   3   0       24.90       31.90     12.04 o 
  20   3   0        5.92       21.73     13.97 o 
   0   4   0    14207.43    15268.67    131.23 o 
   1   4   0      490.89      495.46      6.77 o 
   2   4   0     2698.48     2716.99     21.77 o 
   3   4   0     4993.15     4892.86     28.05 o 
   4   4   0     2579.90     2593.63     19.77 o 
   5   4   0       84.88       81.40      7.00 o 
   6   4   0     3244.81     3305.39     32.73 o 
   7   4   0     2552.08     2557.79     37.66 o 
   8   4   0       79.07       61.66      6.94 o 
   9   4   0     1945.00     1900.41     40.48 o 
  10   4   0      507.72      451.38     23.28 o 
  11   4   0        0.93        2.78      5.71 o 
  12   4   0      256.62      257.29     15.80 o 
  13   4   0      206.60      219.34     16.73 o 
  14   4   0      370.65      303.76     15.83 o 
  15   4   0      252.32      223.22     17.23 o 
  16   4   0      724.56      738.78     60.25 o 
  17   4   0       23.69       13.84      9.42 o 
  18   4   0      212.85      171.03     25.83 o 
  19   4   0       89.67       99.52     17.03 o 
  20   4   0       28.35       21.42     14.82 o 
   1   5   0      221.98      193.00     12.70 o 
   2   5   0        0.28        2.46      1.52 o 
   3   5   0      465.24      501.03      8.28 o 
   4   5   0      194.31      191.18      9.66 o 
   5   5   0      565.34      678.88     11.03 o 
   6   5   0       47.22       46.74      7.24 o 
   7   5   0     1116.71     1211.90     39.62 o 
   8   5   0       66.51       60.56     11.10 o 
   9   5   0      943.17     1015.54     26.87 o 
  10   5   0       49.50       61.60     10.16 o 
  11   5   0        8.65       22.12      7.56 o 
  12   5   0      543.89      553.47     19.20 o 
  13   5   0      197.57      175.64     15.60 o 
  14   5   0      340.79      331.76     20.25 o 
  15   5   0       70.68       67.67     13.28 o 
  16   5   0       46.29       24.53     10.81 o 
  17   5   0       40.01       33.16      8.81 o 
  18   5   0       54.30       45.80     10.53 o 
  19   5   0       15.65       28.76      8.57 o 
  20   5   0       48.18       35.21     11.60 o 
   0   6   0     6323.92     6121.97     61.25 o 
   1   6   0      129.23      121.50      9.70 o 
   2   6   0        9.92       -3.58      5.65 o 
   3   6   0     1910.62     1710.18     17.54 o 
   4   6   0       37.54       36.71      3.45 o 
   5   6   0      130.66      143.80      8.48 o 
   6   6   0      529.17      677.73     13.59 o 
   7   6   0      925.83      878.50     24.83 o 
   8   6   0      124.75      126.95     16.23 o 
   9   6   0     1972.96     2138.90     65.84 o 
  10   6   0      109.23       79.45     10.31 o 
  11   6   0       42.56       38.20      8.51 o 
  12   6   0      649.94      645.23     33.81 o 
  13   6   0      492.94      479.82     20.63 o 
  14   6   0      468.40      418.36     28.95 o 
  15   6   0      247.41      242.54     21.37 o 
  16   6   0        0.21        3.06     19.56 o 
  17   6   0        0.56       21.06      9.94 o 
  18   6   0        9.64       38.49     12.02 o 
  19   6   0       45.12       43.89     11.87 o 
  20   6   0        7.89       26.56     12.44 o 
   1   7   0     2235.45     2229.59     27.22 o 
   2   7   0     4246.93     4383.72     45.22 o 
   3   7   0      594.00      709.57     13.64 o 
   4   7   0     1724.21     1627.24     20.98 o 
   5   7   0     6308.98     6903.67     67.80 o 
   6   7   0       26.52       21.99      4.02 o 
   7   7   0     1465.98     1498.71     37.65 o 
   8   7   0     1900.37     1855.68     59.27 o 
   9   7   0      126.94      126.15     11.78 o 
  10   7   0        7.30       12.65      6.30 o 
  11   7   0      662.78      694.47     18.72 o 
  12   7   0       18.07       23.45     10.33 o 
  13   7   0       45.98       48.06     14.12 o 
  14   7   0      169.75      215.91     18.19 o 
  15   7   0      148.93      178.53     19.45 o 
  16   7   0       35.14       40.81     12.37 o 
  17   7   0      243.75      242.56     32.51 o 
  18   7   0        0.16       -0.65     11.31 o 
  19   7   0       22.54       28.74     11.52 o 
   0   8   0        4.13       15.04      5.56 o 
   1   8   0      107.00      128.05      9.13 o 
   2   8   0      123.47      116.25      7.50 o 
   3   8   0     1004.09     1159.43     21.65 o 
   4   8   0       10.13       14.94      4.33 o 
   5   8   0       16.71       12.63      3.65 o 
   6   8   0        6.32       13.10      6.03 o 
   7   8   0      133.60      184.04     23.25 o 
   8   8   0      121.85      128.85     13.54 o 
   9   8   0      469.99      519.17     63.11 o 
  10   8   0      201.52      221.90     20.29 o 
  11   8   0     1375.69     1427.70     72.77 o 
  12   8   0      358.18      351.16     23.99 o 
  13   8   0       13.73       41.11     11.61 o 
  14   8   0       58.33       54.52     17.48 o 
  15   8   0       57.02       33.33     13.56 o 
  16   8   0        1.95       -6.49     14.72 o 
  17   8   0       50.56       51.99     11.33 o 
  18   8   0       24.31       26.69     11.13 o 
  19   8   0        6.22        5.80     21.18 o 
   1   9   0     1151.40     1100.53     22.94 o 
   2   9   0        0.71        4.19      3.07 o 
   3   9   0      722.39      730.16     24.94 o 
   4   9   0        1.66        8.98      4.50 o 
   5   9   0      339.83      334.93     15.51 o 
   6   9   0      360.30      339.93     20.14 o 
   7   9   0       30.56       40.85      9.70 o 
   8   9   0     1070.82     1135.02     55.74 o 
   9   9   0      375.97      421.49     23.34 o 
  10   9   0     1904.73     1978.54     68.54 o 
  11   9   0      124.82      121.48     17.03 o 
  12   9   0      357.74      343.63     29.93 o 
  13   9   0        2.17       16.26     14.20 o 
  14   9   0       94.76      135.03     17.23 o 
  15   9   0       26.24       26.91      9.27 o 
  16   9   0       13.11       10.90      8.99 o 
  17   9   0        1.27       23.58     11.62 o 
  18   9   0       24.52       17.01     13.24 o 
   0  10   0      586.07      632.92     27.71 o 
   1  10   0      141.47      152.50     11.53 o 
   2  10   0      542.27      582.76     21.04 o 
   3  10   0      261.83      302.16     27.67 o 
   4  10   0       64.93       72.39      6.28 o 
   5  10   0      329.50      353.28     24.85 o 
   6  10   0        0.63        7.77      5.27 o 
   7  10   0       38.64       29.06      6.55 o 
   8  10   0       74.82       61.93     17.00 o 
   9  10   0      661.90      621.68     46.57 o 
  10  10   0       25.55       25.16      9.10 o 
  11  10   0        1.37       -5.72     10.39 o 
  12  10   0       24.12       23.35     15.83 o 
  13  10   0        2.21       35.18     16.87 o 
  14  10   0        5.14       -1.59     13.19 o 
  15  10   0        0.63        4.91     12.35 o 
  16  10   0        4.48        7.43     10.89 o 
  17  10   0        2.27       18.18     14.32 o 
  18  10   0       23.11       31.93     13.68 o 
   1  11   0     1409.39     1530.11     39.43 o 
   2  11   0     1026.12     1024.48     31.25 o 
   3  11   0      693.38      613.34     24.48 o 
   4  11   0      409.85      409.19     18.94 o 
   5  11   0      407.33      397.10     16.13 o 
   6  11   0       11.10       -0.41      5.01 o 
   7  11   0      721.52      752.27     41.31 o 
   8  11   0      803.69      862.55     26.27 o 
   9  11   0       76.61       67.35     13.69 o 
  10  11   0        0.09       15.56      8.44 o 
  11  11   0      211.65      206.18     22.83 o 
  12  11   0      139.28      145.01     18.29 o 
  13  11   0      426.04      452.60     57.12 o 
  14  11   0      173.12      160.94     29.05 o 
  15  11   0       12.40       25.11     25.10 o 
  16  11   0        0.05        7.56     10.69 o 
  17  11   0       55.99       50.85     15.43 o 
   0  12   0      140.30      127.35     11.95 o 
   1  12   0       57.47       55.09      7.54 o 
   2  12   0     1471.41     1439.22     18.51 o 
   3  12   0       54.38       60.40      9.03 o 
   4  12   0       57.94       43.78      6.93 o 
   5  12   0        6.35       17.45      7.31 o 
   6  12   0       23.31       20.38     10.66 o 
   7  12   0       56.16       54.95      8.11 o 
   8  12   0       23.65       31.72     12.18 o 
   9  12   0       55.58       42.36     13.05 o 
  10  12   0        0.02       15.62     11.09 o 
  11  12   0      114.94      139.58     26.41 o 
  12  12   0       12.27        3.57     17.51 o 
  13  12   0       59.58       47.61     15.47 o 
  14  12   0       48.34       31.91     14.04 o 
  15  12   0        0.82      -13.64     13.64 o 
  16  12   0        1.42        8.99     11.79 o 
   1  13   0       47.06       45.80      6.76 o 
   2  13   0     1636.57     1784.16     55.04 o 
   3  13   0      687.21      648.98     28.75 o 
   4  13   0      455.21      397.93     26.48 o 
   5  13   0      125.19      146.36     11.94 o 
   6  13   0      620.12      591.46     25.61 o 
   7  13   0      442.43      452.63     30.37 o 
   8  13   0     1769.19     1933.69    115.58 o 
   9  13   0        7.45       -3.07      8.71 o 
  10  13   0      547.18      623.08     46.91 o 
  11  13   0      183.92      191.53     28.81 o 
  12  13   0       27.85       29.62     12.25 o 
  13  13   0        9.50      -12.09     12.09 o 
  14  13   0      237.97      271.71     34.08 o 
  15  13   0      106.42      106.63     25.61 o 
  16  13   0       20.41       23.70     20.46 o 
   0  14   0      158.40      181.53     17.82 o 
   1  14   0      101.33       79.40      9.14 o 
   2  14   0        0.02       11.04      4.82 o 
   3  14   0      606.47      614.23     31.07 o 
   4  14   0       83.10       87.37      9.14 o 
   5  14   0      397.44      316.76     43.77 o 
   6  14   0      123.51      114.30     15.33 o 
   7  14   0       61.24       49.90     13.28 o 
   8  14   0      152.68      157.89     21.25 o 
   9  14   0       40.77       70.27     14.07 o 
  10  14   0        5.37       31.68      8.60 o 
  11  14   0       31.68       33.50     11.34 o 
  12  14   0        6.69       -9.08     10.92 o 
  13  14   0       61.52       58.33     17.22 o 
  14  14   0        1.23       15.25     23.93 o 
  15  14   0        0.90       15.76     15.48 o 
   1  15   0       14.97       23.97      7.03 o 
   2  15   0       60.55       62.49      9.03 o 
   3  15   0      389.41      377.76     38.08 o 
   4  15   0       43.16       44.04     10.21 o 
   5  15   0       34.10       25.82     17.18 o 
   6  15   0       20.67       16.07     14.68 o 
   7  15   0        1.13        4.59     10.97 o 
   8  15   0        0.01       -5.22     11.21 o 
   9  15   0        2.24        1.76      8.94 o 
  10  15   0       30.77       19.90      9.13 o 
  11  15   0       40.80       41.21      9.12 o 
  12  15   0        0.11       -0.01     22.11 o 
  13  15   0       25.33       23.75     11.99 o 
   0  16   0        3.55       11.93      9.93 o 
   1  16   0       30.28       26.50     11.70 o 
   2  16   0        2.62        7.04      7.05 o 
   3  16   0      241.98      222.20     26.18 o 
   4  16   0        0.92        8.76     10.00 o 
   5  16   0        1.40       18.41      8.10 o 
   6  16   0       16.37       24.86     12.38 o 
   7  16   0      164.20      134.10     21.34 o 
   8  16   0        2.89        9.03     12.78 o 
   9  16   0       14.47       19.46     11.48 o 
  10  16   0        6.04       15.99      8.85 o 
  11  16   0        0.29      -12.19     12.19 o 
  12  16   0       63.75       67.43     20.00 o 
   1  17   0      232.25      274.05     48.80 o 
   2  17   0      121.06      131.20     18.67 o 
   3  17   0       10.34       15.10      7.05 o 
   4  17   0      217.11      179.01     30.53 o 
   5  17   0       59.83       46.55     10.89 o 
   6  17   0       26.17       16.41     13.86 o 
   7  17   0       43.04       58.31     10.60 o 
   8  17   0      127.56      133.41     24.24 o 
   9  17   0        3.51      -15.19     15.19 o 
  10  17   0       45.13       37.32      9.37 o 
  11  17   0       76.99       60.05     38.97 o 
   0  18   0        0.96       -2.66     12.89 o 
   1  18   0       54.45       57.34     17.25 o 
   2  18   0       39.50       24.37     21.02 o 
   3  18   0       88.17       60.44     17.14 o 
   4  18   0       31.78       32.30     22.65 o 
   5  18   0       19.76       17.05      9.34 o 
   6  18   0      163.90      185.67     30.09 o 
   7  18   0       18.29       34.04      9.37 o 
   8  18   0       27.63       27.09     12.93 o 
   9  18   0       37.92       28.69     25.51 o 
   1  19   0       13.95       14.81     10.47 o 
   2  19   0       63.45       69.98     18.74 o 
   3  19   0        0.03       19.55     20.22 o 
   4  19   0        3.76       33.06     15.63 o 
   5  19   0        0.76       -6.10     11.49 o 
   6  19   0        0.05       12.41     10.88 o 
   1   1   1        8.89        5.69      1.80 o 
   2   1   1     8261.17     7910.55     33.30 o 
   3   1   1     4367.53     4379.20     22.29 o 
   4   1   1      396.60      430.88      9.05 o 
   5   1   1      531.25      483.29      6.53 o 
   6   1   1       11.34       17.76      3.10 o 
   7   1   1      323.11      384.89      7.46 o 
   8   1   1     2753.90     2965.09     28.84 o 
   9   1   1      521.04      539.58     11.53 o 
  10   1   1      650.46      698.76     13.47 o 
  11   1   1      378.87      402.32     12.21 o 
  12   1   1        1.61        1.96      3.68 o 
  13   1   1       94.28      106.76      6.91 o 
  14   1   1      162.92      153.71      7.46 o 
  15   1   1      532.97      496.52     24.37 o 
  16   1   1       60.57       64.27      6.82 o 
  17   1   1       51.78       42.87      6.25 o 
  18   1   1        4.02        8.56      6.16 o 
  19   1   1       53.63       38.18      8.86 o 
  20   1   1        0.44        7.37      8.53 o 
  21   1   1        9.61       14.63     11.16 o 
   0   2   1     2505.17     2105.71     14.24 o 
   1   2   1     1059.46      792.80      5.75 o 
   2   2   1       84.82       62.77      3.51 o 
   3   2   1    29548.08    29738.79    139.64 o 
   4   2   1     2941.36     2769.79     15.63 o 
   5   2   1      938.53      934.57      7.80 o 
   6   2   1    12264.59    12174.45     55.45 o 
   7   2   1      175.79      148.38      6.08 o 
   8   2   1      277.87      260.23      6.31 o 
   9   2   1     1868.34     1812.52     25.81 o 
  10   2   1     2166.40     2341.96     32.62 o 
  11   2   1       16.97       16.52      5.39 o 
  12   2   1     2010.51     2110.83     41.16 o 
  13   2   1     1837.61     1887.07     37.27 o 
  14   2   1        1.16        6.31      4.74 o 
  15   2   1      591.92      573.84     21.77 o 
  16   2   1       42.47       34.76      7.60 o 
  17   2   1       47.13       42.80      5.57 o 
  18   2   1      151.23      127.78     12.61 o 
  19   2   1       66.37       73.01     10.24 o 
  20   2   1       61.97       60.85     10.12 o 
   1   3   1     1966.27     1781.50     10.29 o 
   2   3   1     4592.58     4317.83     23.32 o 
   3   3   1        5.39       -1.48      2.64 o 
   4   3   1      982.20      951.91      8.03 o 
   5   3   1      318.68      279.65      9.56 o 
   6   3   1       85.07       75.50      3.74 o 
   7   3   1       27.37       37.13      3.51 o 
   8   3   1        0.22        6.79      4.80 o 
   9   3   1        4.00        6.33      3.01 o 
  10   3   1      286.98      295.57      9.33 o 
  11   3   1      559.30      533.57     14.26 o 
  12   3   1      240.10      248.43      9.03 o 
  13   3   1      795.28      771.31     21.28 o 
  14   3   1        0.74        2.88      6.07 o 
  15   3   1        0.42        6.44      6.58 o 
  16   3   1       56.17       46.95      7.47 o 
  17   3   1        8.41       14.16      4.95 o 
  18   3   1        9.51        0.46      5.74 o 
  19   3   1      107.23      105.72     16.10 o 
  20   3   1        3.39       -0.58     12.73 o 
   0   4   1     1419.34     1431.73     13.61 o 
   1   4   1      485.47      491.69      6.60 o 
   2   4   1      703.78      707.15     11.06 o 
   3   4   1     1641.30     1467.86      9.85 o 
   4   4   1      658.38      620.90      6.88 o 
   5   4   1     1563.12     1555.88     15.11 o 
   6   4   1     2086.58     1983.89     17.28 o 
   7   4   1       30.55       27.82      3.68 o 
   8   4   1      533.64      540.96     11.74 o 
   9   4   1       18.85       17.24      4.67 o 
  10   4   1      969.94      920.79     20.17 o 
  11   4   1       25.46       16.44      5.19 o 
  12   4   1       19.56       20.30      5.57 o 
  13   4   1       74.55       81.08      7.16 o 
  14   4   1       55.32       46.18      7.13 o 
  15   4   1       60.01       68.12      8.68 o 
  16   4   1       55.13       44.93      6.86 o 
  17   4   1        3.78        8.13      7.51 o 
  18   4   1       62.59       47.88      8.37 o 
  19   4   1       10.45       18.91      7.33 o 
  20   4   1       10.24       22.49      9.33 o 
   1   5   1     2219.63     2021.39     12.77 o 
   2   5   1     6367.22     6186.53     48.53 o 
   3   5   1      166.60      196.25      6.89 o 
   4   5   1       83.53      117.69      5.00 o 
   5   5   1      410.09      338.95      6.73 o 
   6   5   1       68.48       53.38      4.72 o 
   7   5   1      830.42      836.16     10.18 o 
   8   5   1     1687.26     1676.37     26.58 o 
   9   5   1       82.52       70.05      6.13 o 
  10   5   1       83.68       83.19      6.57 o 
  11   5   1     1646.76     1693.09     33.33 o 
  12   5   1       43.36       40.19      6.80 o 
  13   5   1     1026.63     1022.45     19.63 o 
  14   5   1      593.61      576.69     17.11 o 
  15   5   1      160.41      161.46     10.67 o 
  16   5   1       22.41       13.57      6.93 o 
  17   5   1       67.82       58.65      8.49 o 
  18   5   1       46.71       42.01      8.65 o 
  19   5   1        0.92       18.51      7.48 o 
  20   5   1       33.62       38.04     10.99 o 
   0   6   1     2093.12     2082.06     19.07 o 
   1   6   1     3073.95     3310.44     18.66 o 
   2   6   1        9.66        8.11      1.78 o 
   3   6   1       40.37       37.81      2.07 o 
   4   6   1      288.68      242.62      6.03 o 
   5   6   1        4.96        5.64      2.32 o 
   6   6   1     2699.74     2731.76     28.32 o 
   7   6   1       23.28       39.95      5.78 o 
   8   6   1      148.60      154.45      6.58 o 
   9   6   1      251.93      250.21      9.96 o 
  10   6   1      160.51      149.70      8.44 o 
  11   6   1       38.22       32.93      6.33 o 
  12   6   1      434.30      464.40     17.64 o 
  13   6   1      515.15      494.88     18.86 o 
  14   6   1      255.13      222.92     15.98 o 
  15   6   1      407.17      411.14     21.11 o 
  16   6   1        2.65        5.83      7.77 o 
  17   6   1       55.86       58.17      8.21 o 
  18   6   1        0.32        6.53      7.56 o 
  19   6   1       41.61       42.46      8.64 o 
  20   6   1       40.04       21.89     10.60 o 
   1   7   1      881.25      952.51     10.62 o 
   2   7   1     2647.81     2860.75     22.60 o 
   3   7   1     2138.92     2370.25     21.35 o 
   4   7   1     1484.94     1629.47     17.71 o 
   5   7   1        6.42        0.77      3.86 o 
   6   7   1      143.92      161.21      8.85 o 
   7   7   1        4.63        5.55      2.76 o 
   8   7   1      646.88      655.24     17.64 o 
   9   7   1      208.99      210.01      9.94 o 
  10   7   1      135.17      140.46      7.69 o 
  11   7   1      180.24      168.91     10.54 o 
  12   7   1      430.83      463.57     19.47 o 
  13   7   1        1.35        0.44      6.29 o 
  14   7   1        5.14       -1.36      8.50 o 
  15   7   1       70.83       63.16      9.27 o 
  16   7   1        3.36       24.75      7.94 o 
  17   7   1       91.15      109.79     14.52 o 
  18   7   1       32.42       39.06      6.51 o 
  19   7   1       24.22       18.74      9.80 o 
   0   8   1     1778.19     1909.42     25.93 o 
   1   8   1       34.08       47.20      4.12 o 
   2   8   1      291.71      305.71      9.72 o 
   3   8   1      974.70      956.25     16.75 o 
   4   8   1      915.43      998.81     16.61 o 
   5   8   1      429.45      464.16     12.75 o 
   6   8   1     1468.38     1414.28     28.41 o 
   7   8   1        2.95        5.93      2.97 o 
   8   8   1      313.27      332.55     13.65 o 
   9   8   1       64.41       56.86      5.97 o 
  10   8   1        0.48        0.67      6.82 o 
  11   8   1      341.94      349.47     12.60 o 
  12   8   1      168.60      159.68      9.41 o 
  13   8   1       63.28       67.62      9.62 o 
  14   8   1       25.10       20.88      9.46 o 
  15   8   1      119.18      135.41     13.59 o 
  16   8   1       48.30       58.33      9.47 o 
  17   8   1       38.84       63.15     10.41 o 
  18   8   1        0.12       16.98      7.15 o 
  19   8   1        1.27       21.53     11.46 o 
   1   9   1      405.73      342.33     10.11 o 
   2   9   1     2618.12     2923.33     40.27 o 
   3   9   1       10.97        8.03      2.76 o 
   4   9   1     1644.73     1657.73     34.52 o 
   5   9   1     1303.98     1265.80     25.91 o 
   6   9   1       45.88       31.11      3.31 o 
   7   9   1      133.79      140.56      7.00 o 
   8   9   1     1418.51     1441.70     22.44 o 
   9   9   1      117.69      117.90      7.41 o 
  10   9   1     1332.64     1371.44     34.51 o 
  11   9   1      674.34      722.50     22.72 o 
  12   9   1      166.11      183.24     13.72 o 
  13   9   1       26.00        6.55      7.89 o 
  14   9   1      289.28      335.81     21.66 o 
  15   9   1       27.26       35.81      9.90 o 
  16   9   1       24.37       29.32      8.30 o 
  17   9   1      293.15      374.37     33.12 o 
  18   9   1      123.74      128.17     19.51 o 
   0  10   1        0.92        6.03      4.12 o 
   1  10   1        4.25       11.34      4.66 o 
   2  10   1       29.92       38.84      4.72 o 
   3  10   1      626.99      635.51     16.50 o 
   4  10   1       85.86       62.72      6.76 o 
   5  10   1      126.47      131.93      7.40 o 
   6  10   1       16.78       13.85      3.66 o 
   7  10   1       59.36       70.47      4.79 o 
   8  10   1      283.12      302.37     14.34 o 
   9  10   1      144.38      145.04     11.29 o 
  10  10   1      466.67      476.71     16.06 o 
  11  10   1        6.20        4.42      8.64 o 
  12  10   1       86.78      105.68     12.39 o 
  13  10   1       85.79       75.90      9.39 o 
  14  10   1       96.35      100.53     13.46 o 
  15  10   1       28.91       20.98      9.33 o 
  16  10   1      100.55       92.65     11.75 o 
  17  10   1       43.55       42.63      9.46 o 
  18  10   1        3.58       13.51      8.46 o 
   1  11   1      597.63      549.27     15.71 o 
   2  11   1     2275.35     2500.98     29.95 o 
   3  11   1      287.24      273.28     15.94 o 
   4  11   1     1294.03     1351.98     20.90 o 
   5  11   1      728.58      708.48     10.34 o 
   6  11   1       37.65       38.11      4.69 o 
   7  11   1      124.66      146.41     10.10 o 
   8  11   1       36.47       54.32      7.27 o 
   9  11   1      122.70      126.14      9.39 o 
  10  11   1       43.40       18.51     13.35 o 
  11  11   1      143.83      176.71     11.86 o 
  12  11   1      144.33      150.79     12.98 o 
  13  11   1      547.79      509.31     34.90 o 
  14  11   1      105.26       99.75     14.23 o 
  15  11   1       30.22       29.90      8.22 o 
  16  11   1       61.56       50.97      9.82 o 
  17  11   1       10.45       10.11      7.20 o 
   0  12   1       12.04       -0.55      5.29 o 
   1  12   1      179.85      191.04      8.90 o 
   2  12   1      372.44      404.47     14.39 o 
   3  12   1       56.63       56.40      5.20 o 
   4  12   1        1.44       11.92      5.11 o 
   5  12   1      990.83     1040.48     25.03 o 
   6  12   1        0.37        6.19      4.42 o 
   7  12   1       22.03       30.61      7.14 o 
   8  12   1       16.30       12.15      7.97 o 
   9  12   1      227.35      217.10     15.03 o 
  10  12   1       66.71       74.22      8.68 o 
  11  12   1        0.48       25.09      8.29 o 
  12  12   1        0.65       11.74      7.21 o 
  13  12   1        1.39       10.81      7.43 o 
  14  12   1        8.54       -2.29      9.34 o 
  15  12   1       12.37       30.13      9.58 o 
  16  12   1        2.27        0.29      9.79 o 
   1  13   1      127.40      121.29      7.63 o 
   2  13   1      285.02      257.39     16.60 o 
   3  13   1      523.62      525.78     24.71 o 
   4  13   1      967.96     1016.98     20.62 o 
   5  13   1       10.47        0.38      4.42 o 
   6  13   1      310.70      285.01     15.36 o 
   7  13   1       77.97       74.76      9.89 o 
   8  13   1      277.63      313.26     21.04 o 
   9  13   1       27.49       30.82      7.77 o 
  10  13   1       82.49       82.24     10.34 o 
  11  13   1       32.56       48.42      9.30 o 
  12  13   1       56.67       45.43     10.18 o 
  13  13   1        6.69        2.94      8.79 o 
  14  13   1      102.05      102.39     15.02 o 
  15  13   1        1.20       13.55      8.05 o 
   0  14   1       62.16       60.08      7.65 o 
   1  14   1        4.61        2.20      7.22 o 
   2  14   1      130.03      118.99      8.04 o 
   3  14   1      328.79      311.10     15.33 o 
   4  14   1       41.89       39.22      6.78 o 
   5  14   1      143.41      134.77      9.44 o 
   6  14   1        1.16        6.68      7.25 o 
   7  14   1       34.17       39.21      9.33 o 
   8  14   1        3.15       18.39      7.50 o 
   9  14   1        3.94        0.26      8.00 o 
  10  14   1       59.38       68.75     10.18 o 
  11  14   1       96.52       95.99     11.37 o 
  12  14   1        0.04        0.75      8.56 o 
  13  14   1        0.27       26.55     11.01 o 
  14  14   1       46.28       60.12     11.51 o 
   1  15   1      441.54      438.23     28.70 o 
   2  15   1      553.62      591.27     29.56 o 
   3  15   1      338.25      275.58     22.73 o 
   4  15   1      245.05      251.00     18.42 o 
   5  15   1      672.04      772.39     43.48 o 
   6  15   1       11.80        6.70      6.05 o 
   7  15   1      242.74      261.19     26.52 o 
   8  15   1      193.01      214.64     23.32 o 
   9  15   1        2.60        9.12      5.86 o 
  10  15   1        3.15       -2.34      7.56 o 
  11  15   1      291.69      321.94     32.44 o 
  12  15   1       27.13       30.85      8.55 o 
  13  15   1        6.68       16.00      8.26 o 
   0  16   1      445.71      511.79     62.04 o 
   1  16   1        4.28       17.87      4.39 o 
   2  16   1       41.94       42.97      5.13 o 
   3  16   1      112.60       95.07      8.69 o 
   4  16   1        0.02       -0.70      6.87 o 
   5  16   1      187.41      158.10     18.10 o 
   6  16   1      127.67       98.34     12.12 o 
   7  16   1        0.19       18.65      8.66 o 
   8  16   1        0.30        4.67      8.35 o 
   9  16   1      121.41       98.92     12.40 o 
  10  16   1       70.64       68.35     11.19 o 
  11  16   1       22.92       35.39      7.84 o 
  12  16   1       25.47       20.24      7.84 o 
   1  17   1        3.32        7.95      6.25 o 
   2  17   1       21.15        9.93      6.05 o 
   3  17   1       11.30       22.13      8.77 o 
   4  17   1       13.79       11.65      6.81 o 
   5  17   1       20.94       15.49      5.58 o 
   6  17   1        0.92       15.39      5.25 o 
   7  17   1        4.26       17.02      5.84 o 
   8  17   1       11.70       33.83      7.61 o 
   9  17   1        3.84       14.92      5.76 o 
  10  17   1        3.71       21.01      8.07 o 
   0  18   1      471.89      454.81    111.72 o 
   1  18   1       37.84       43.04      8.82 o 
   2  18   1        0.39        8.50     11.05 o 
   3  18   1       93.76       78.51     11.40 o 
   4  18   1       66.59       55.15     13.24 o 
   5  18   1       51.94       55.28      9.80 o 
   6  18   1       95.35       61.69     12.85 o 
   7  18   1      103.61       85.16     13.54 o 
   8  18   1        1.57       -8.07      8.07 o 
   1  19   1       75.09       74.02     11.85 o 
   2  19   1        0.24       -4.83      8.38 o 
   3  19   1        0.04        2.23     11.10 o 
   4  19   1       34.71       28.14      9.76 o 
   5  19   1       23.57       37.04     10.86 o 
   1   0   2        4.02       19.53      9.92 o 
   2   0   2     1628.18     1533.35     14.89 o 
   3   0   2      346.64      345.69     12.12 o 
   4   0   2     1976.49     2036.19     18.32 o 
   5   0   2       47.90       44.67      6.63 o 
   6   0   2     5464.09     5423.52     54.36 o 
   7   0   2      239.72      212.95     10.87 o 
   8   0   2      318.11      376.21     13.18 o 
   9   0   2     1152.11     1084.32     25.51 o 
  10   0   2     1485.95     1535.56     41.37 o 
  11   0   2      140.05      128.87      9.23 o 
  12   0   2     1021.02      981.78     22.46 o 
  13   0   2       10.27       18.34      9.98 o 
  14   0   2       38.11       51.00     10.73 o 
  15   0   2      175.87      162.74     14.15 o 
  16   0   2      698.50      723.25     46.95 o 
  17   0   2        7.16       17.72      7.06 o 
  18   0   2      218.53      240.87     33.80 o 
  19   0   2       49.20       76.90     13.38 o 
  20   0   2       14.41       16.08      9.83 o 
   1   1   2      503.39      480.64      8.35 o 
   2   1   2      521.74      494.97      5.27 o 
   3   1   2      462.72      465.95      8.44 o 
   4   1   2       31.75       26.34      3.10 o 
   5   1   2       63.36       52.06      3.48 o 
   6   1   2      477.36      482.58      7.90 o 
   7   1   2        2.44        8.81      2.88 o 
   8   1   2     1368.73     1457.53     21.73 o 
   9   1   2      257.02      278.26     10.15 o 
  10   1   2      322.14      328.96     11.45 o 
  11   1   2      110.76      126.47      7.38 o 
  12   1   2       10.51       19.40      6.45 o 
  13   1   2       51.43       54.19      4.30 o 
  14   1   2        1.15       -0.58      3.82 o 
  15   1   2       14.99       13.83      4.87 o 
  16   1   2      326.42      296.05     15.71 o 
  17   1   2        9.79        0.93      4.33 o 
  18   1   2       41.93       47.95     10.69 o 
  19   1   2        5.39        7.00      8.96 o 
  20   1   2        3.09       10.38     10.29 o 
   0   2   2      603.32      651.15      7.52 o 
   1   2   2      626.72      522.79      4.58 o 
   2   2   2      109.39       96.38      4.66 o 
   3   2   2      673.15      617.85      6.15 o 
   4   2   2      473.72      415.80     10.46 o 
   5   2   2      150.55      143.41      4.53 o 
   6   2   2       27.82       21.61      3.69 o 
   7   2   2     1388.25     1448.19     15.77 o 
   8   2   2       20.19       22.11      3.19 o 
   9   2   2      137.75      127.88      6.34 o 
  10   2   2        0.01       14.47      4.04 o 
  11   2   2      670.18      716.79     19.07 o 
  12   2   2       14.84       19.26      3.36 o 
  13   2   2        0.69        6.82      3.35 o 
  14   2   2       56.81       59.59      6.30 o 
  15   2   2      475.51      451.18     18.08 o 
  16   2   2       19.12       30.31      7.65 o 
  17   2   2        3.60        9.93      5.21 o 
  18   2   2        0.57        0.99      5.70 o 
  19   2   2       19.17       24.37      6.86 o 
  20   2   2        2.53       10.48      8.52 o 
   1   3   2     5018.41     4885.01     25.45 o 
   2   3   2      218.70      204.69      6.04 o 
   3   3   2       76.53       58.27      2.93 o 
   4   3   2      128.55      129.38      5.17 o 
   5   3   2     4087.29     4380.91     31.83 o 
   6   3   2       39.32       44.97      3.25 o 
   7   3   2      316.60      334.66      7.71 o 
   8   3   2      382.99      457.14      9.25 o 
   9   3   2      137.56      112.43      5.68 o 
  10   3   2       12.04       17.34      3.85 o 
  11   3   2      808.42      857.81     18.84 o 
  12   3   2      411.55      410.48     13.63 o 
  13   3   2       15.81       13.30      6.38 o 
  14   3   2      142.55      140.48      7.49 o 
  15   3   2       12.33       20.84      7.01 o 
  16   3   2       14.47       12.91      6.49 o 
  17   3   2      180.26      193.96     19.89 o 
  18   3   2       23.90       33.98      6.69 o 
  19   3   2       20.55       18.47      9.02 o 
  20   3   2        4.03        9.99      8.90 o 
   0   4   2     7244.26     7965.53     59.98 o 
   1   4   2      305.03      290.41      7.87 o 
   2   4   2     1448.00     1447.96     10.60 o 
   3   4   2     2699.94     2682.79     18.00 o 
   4   4   2     1476.95     1474.39     13.21 o 
   5   4   2       54.47       77.10      3.97 o 
   6   4   2     2086.22     2146.31     19.31 o 
   7   4   2     1440.50     1448.69     20.92 o 
   8   4   2       33.67       26.13      4.25 o 
   9   4   2     1151.72     1118.23     23.26 o 
  10   4   2      394.69      363.97     11.58 o 
  11   4   2        0.60       12.19      4.68 o 
  12   4   2      175.30      177.67     10.23 o 
  13   4   2      140.64      137.41      8.66 o 
  14   4   2      284.56      254.68     12.60 o 
  15   4   2      180.05      184.36     12.01 o 
  16   4   2      507.85      510.01     46.92 o 
  17   4   2       20.70       14.24      6.93 o 
  18   4   2      152.89      150.76     12.94 o 
  19   4   2       68.61       78.26     12.55 o 
  20   4   2       21.85       23.40      9.34 o 
   1   5   2       39.64       42.84      3.90 o 
   2   5   2        8.79        7.34      2.25 o 
   3   5   2      198.30      193.25      5.46 o 
   4   5   2       59.56       56.23      4.34 o 
   5   5   2      397.75      473.98      7.07 o 
   6   5   2       42.38       37.96      3.33 o 
   7   5   2      580.97      625.90     10.93 o 
   8   5   2        8.67       15.43      2.86 o 
   9   5   2      607.75      611.10     17.20 o 
  10   5   2       46.69       42.49      5.31 o 
  11   5   2       19.36       23.72      4.29 o 
  12   5   2      366.53      374.81     14.45 o 
  13   5   2      116.31      107.20      7.80 o 
  14   5   2      278.29      274.61     19.35 o 
  15   5   2       58.05       51.13      6.53 o 
  16   5   2       23.54       32.27      7.48 o 
  17   5   2       21.27       16.44      6.44 o 
  18   5   2       43.61       35.68      8.30 o 
  19   5   2       10.88       19.50      7.25 o 
   0   6   2     2966.91     2881.72     32.50 o 
   1   6   2       57.37       48.78      3.40 o 
   2   6   2        1.70        6.68      3.71 o 
   3   6   2      930.77      820.00      9.71 o 
   4   6   2        9.32        8.08      2.35 o 
   5   6   2       58.26       61.55      5.00 o 
   6   6   2      390.35      443.58     10.96 o 
   7   6   2      539.27      551.16     15.42 o 
   8   6   2       58.25       53.45      4.27 o 
   9   6   2     1214.11     1297.00     27.58 o 
  10   6   2       57.65       54.99      5.54 o 
  11   6   2       31.09       34.61      4.89 o 
  12   6   2      395.53      382.50     13.41 o 
  13   6   2      339.85      346.65     14.67 o 
  14   6   2      329.30      314.36     16.58 o 
  15   6   2      156.13      166.53     12.89 o 
  16   6   2        0.07       -5.49      6.66 o 
  17   6   2        1.25        8.90      8.54 o 
  18   6   2        4.38        6.29      6.94 o 
  19   6   2       29.05       48.82      9.81 o 
   1   7   2     1242.86     1252.93     14.87 o 
   2   7   2     2405.36     2494.35     33.14 o 
   3   7   2      357.45      415.06      9.60 o 
   4   7   2      986.69      947.50     15.77 o 
   5   7   2     3809.54     4206.17     65.10 o 
   6   7   2       20.47       22.92      3.82 o 
   7   7   2      893.50      884.21     20.39 o 
   8   7   2     1178.76     1239.56     26.95 o 
   9   7   2       89.46      110.57      5.87 o 
  10   7   2       15.23       18.71      4.90 o 
  11   7   2      439.88      469.38     14.66 o 
  12   7   2       11.71       14.45      6.91 o 
  13   7   2       22.50        5.53      9.46 o 
  14   7   2       98.16      123.07      9.89 o 
  15   7   2      107.13      119.42     10.72 o 
  16   7   2       19.22       23.58      8.91 o 
  17   7   2      167.82      201.51     21.09 o 
  18   7   2        0.06       24.33      7.91 o 
  19   7   2       15.42       21.91      8.41 o 
   0   8   2        1.96        6.47      5.52 o 
   1   8   2       39.37       45.25      3.84 o 
   2   8   2      116.53      113.74      5.60 o 
   3   8   2      741.35      811.74     13.26 o 
   4   8   2        0.93       15.12      4.88 o 
   5   8   2        8.82       11.74      3.69 o 
   6   8   2        0.61        6.13      3.54 o 
   7   8   2      132.31      152.93     10.71 o 
   8   8   2       77.71       88.48      6.09 o 
   9   8   2      411.27      437.91     16.26 o 
  10   8   2      161.71      144.37     10.27 o 
  11   8   2      944.01      924.04     23.69 o 
  12   8   2      280.49      289.79     14.27 o 
  13   8   2       18.16       12.48      7.64 o 
  14   8   2       43.38       41.32      7.99 o 
  15   8   2       33.01       31.49      7.38 o 
  16   8   2        2.71       10.54      7.89 o 
  17   8   2       37.11       36.58     11.63 o 
  18   8   2       24.50       12.24      7.75 o 
   1   9   2      696.28      654.01     16.82 o 
   2   9   2        0.82        9.30      2.66 o 
   3   9   2      385.13      394.45     14.60 o 
   4   9   2        0.28       12.57      3.12 o 
   5   9   2      221.80      216.71      9.45 o 
   6   9   2      220.51      214.50     10.01 o 
   7   9   2       18.94       23.54      3.81 o 
   8   9   2      780.17      804.61     23.56 o 
   9   9   2      263.32      268.73     15.00 o 
  10   9   2     1328.79     1346.79     40.94 o 
  11   9   2       97.68      108.39      7.89 o 
  12   9   2      280.02      247.52     13.76 o 
  13   9   2        0.48       28.88      8.43 o 
  14   9   2       66.11       63.62      9.26 o 
  15   9   2       18.26       39.73      9.25 o 
  16   9   2        9.57       16.83      6.83 o 
  17   9   2        0.70        8.17      7.24 o 
  18   9   2       19.05       24.85      9.05 o 
   0  10   2      415.54      451.10     26.79 o 
   1  10   2       78.11       77.82      5.08 o 
   2  10   2      323.45      344.48     14.32 o 
   3  10   2      138.71      154.78      9.10 o 
   4  10   2       57.52       50.02      5.59 o 
   5  10   2      184.54      217.48      9.68 o 
   6  10   2        0.53        8.52      5.03 o 
   7  10   2       22.31       28.26      7.41 o 
   8  10   2       46.66       55.74      6.57 o 
   9  10   2      472.70      456.29     17.52 o 
  10  10   2       19.73       19.84      6.34 o 
  11  10   2        0.14       -6.30      6.30 o 
  12  10   2       12.33        6.86      9.31 o 
  13  10   2        1.77        7.63     10.56 o 
  14  10   2        1.98       20.13      9.90 o 
  15  10   2        0.51        5.28      7.31 o 
  16  10   2        2.52       22.72      6.57 o 
  17  10   2        1.46        6.40      7.77 o 
   1  11   2      931.54     1026.50     13.30 o 
   2  11   2      639.89      669.11     12.40 o 
   3  11   2      491.88      495.74     14.62 o 
   4  11   2      250.39      238.77     12.17 o 
   5  11   2      273.81      291.19     13.98 o 
   6  11   2        7.88       11.50      3.65 o 
   7  11   2      457.51      469.04     14.85 o 
   8  11   2      534.34      587.17     19.18 o 
   9  11   2       63.22       63.59      9.02 o 
  10  11   2        0.17       -5.46      9.19 o 
  11  11   2      133.46      136.00     11.47 o 
  12  11   2      102.26      114.61     12.15 o 
  13  11   2      286.66      308.71     39.45 o 
  14  11   2      120.61      145.62     14.40 o 
  15  11   2        8.76        6.34      7.74 o 
  16  11   2        0.03       15.83      8.17 o 
   0  12   2       61.03       56.80      6.81 o 
   1  12   2       62.70       65.30      4.76 o 
   2  12   2      947.05      944.37     28.73 o 
   3  12   2       79.98       79.47      5.69 o 
   4  12   2       36.80       35.74      4.84 o 
   5  12   2        4.68        6.69      3.14 o 
   6  12   2       36.36       29.92      6.51 o 
   7  12   2       71.26       74.18      7.09 o 
   8  12   2       10.25       17.44      7.25 o 
   9  12   2       71.78       73.52      8.96 o 
  10  12   2        0.55       13.94      6.80 o 
  11  12   2       78.13       78.74     11.04 o 
  12  12   2       18.69        7.60     10.55 o 
  13  12   2       56.80       49.26      9.41 o 
  14  12   2       31.87       32.13      7.98 o 
  15  12   2        0.00       10.50      9.66 o 
  16  12   2        0.22        5.16      8.73 o 
   1  13   2       16.15       13.31      4.93 o 
   2  13   2     1061.15     1129.50     35.29 o 
   3  13   2      464.80      475.15     15.10 o 
   4  13   2      301.04      291.60     11.80 o 
   5  13   2       70.22       76.15      7.14 o 
   6  13   2      419.14      410.90     19.12 o 
   7  13   2      290.91      311.57     22.49 o 
   8  13   2     1212.09     1256.47     79.15 o 
   9  13   2        4.63       15.06      7.39 o 
  10  13   2      360.73      332.37     45.26 o 
  11  13   2      128.13      113.03     15.14 o 
  12  13   2       20.35       13.06     10.61 o 
  13  13   2        5.11       18.18      8.01 o 
  14  13   2      163.51      205.93     26.76 o 
  15  13   2       78.07       74.71     14.74 o 
   0  14   2       99.46       80.75     13.83 o 
   1  14   2       60.12       53.23      8.44 o 
   2  14   2        1.69        0.89      3.72 o 
   3  14   2      395.54      411.80     21.06 o 
   4  14   2       61.00       60.57      6.97 o 
   5  14   2      292.84      271.98     14.66 o 
   6  14   2       68.18       69.07      7.29 o 
   7  14   2       34.29       43.14      7.10 o 
   8  14   2       99.49       97.40     10.37 o 
   9  14   2       19.15       14.68      6.20 o 
  10  14   2        5.78        5.09      6.74 o 
  11  14   2       18.62        1.92      8.74 o 
  12  14   2        3.14       -6.97     10.17 o 
  13  14   2       38.74       32.25      9.58 o 
  14  14   2        0.79       18.93     13.63 o 
   1  15   2        9.26       17.25      5.49 o 
   2  15   2       60.05       55.20      6.05 o 
   3  15   2      274.58      287.42     16.96 o 
   4  15   2       33.19       29.67      5.47 o 
   5  15   2       30.82       31.79      6.64 o 
   6  15   2       21.70        9.24      5.01 o 
   7  15   2        0.12       -0.22      8.79 o 
   8  15   2        0.22       18.92      5.60 o 
   9  15   2        2.00        9.58      8.34 o 
  10  15   2       26.19       34.33      9.49 o 
  11  15   2       34.88       43.47      7.74 o 
  12  15   2        0.12       14.29      7.42 o 
  13  15   2       17.48       36.95     27.28 o 
   0  16   2        4.74       13.26      7.94 o 
   1  16   2       23.72       22.05      4.95 o 
   2  16   2        1.45        4.88      8.99 o 
   3  16   2      186.19      179.70     18.45 o 
   4  16   2        1.65       10.31      9.47 o 
   5  16   2        1.51        1.19      6.11 o 
   6  16   2       14.61       20.65      6.93 o 
   7  16   2      125.67      117.59     15.03 o 
   8  16   2        1.96        8.95      6.48 o 
   9  16   2       14.54       13.05      7.14 o 
  10  16   2        5.40       25.44      9.55 o 
  11  16   2        0.03        8.21      7.49 o 
   1  17   2      153.86      183.00     16.72 o 
   2  17   2       79.56       69.60      7.56 o 
   3  17   2        7.20       13.79      6.30 o 
   4  17   2      152.07      134.12     16.93 o 
   5  17   2       34.65       43.67      8.39 o 
   6  17   2       18.93       15.97      7.05 o 
   7  17   2       26.30       17.55      9.65 o 
   8  17   2       90.77      105.57     15.17 o 
   9  17   2        3.90        4.89      6.81 o 
   0  18   2        0.11       27.32     16.22 o 
   1  18   2       33.38       54.84      9.02 o 
   2  18   2       22.74       17.17      8.21 o 
   3  18   2       50.08       43.54      9.45 o 
   4  18   2       19.71       20.59      6.95 o 
   5  18   2       11.45       18.98      7.28 o 
   6  18   2      100.54       75.19     16.74 o 
   7  18   2       12.28       21.21      8.98 o 
   1  19   2        6.45       12.79     15.07 o 
   2  19   2       35.24       32.16     10.05 o 
   3  19   2        0.04       13.93      9.13 o 
   1   1   3        0.02        0.03      2.44 o 
   2   1   3     1569.20     1712.98     16.39 o 
   3   1   3     1171.53     1189.34     14.70 o 
   4   1   3      234.53      232.79      6.64 o 
   5   1   3      344.19      317.66      6.64 o 
   6   1   3        4.35        6.99      3.05 o 
   7   1   3      179.36      197.53      6.85 o 
   8   1   3     1102.17     1163.77     23.23 o 
   9   1   3      279.68      279.10     10.09 o 
  10   1   3      358.45      387.09     13.38 o 
  11   1   3       93.83       98.72      9.32 o 
  12   1   3        7.09       17.15      4.67 o 
  13   1   3       20.69       20.70      4.78 o 
  14   1   3      125.94      110.00      7.01 o 
  15   1   3      272.75      262.89     13.24 o 
  16   1   3       35.42       30.91      5.59 o 
  17   1   3       35.78       34.66      6.92 o 
  18   1   3        3.56       15.70      7.28 o 
  19   1   3       26.58       40.30      9.20 o 
   0   2   3      356.41      361.48     12.79 o 
   1   2   3      213.67      226.27      5.78 o 
   2   2   3       21.70       33.51      3.17 o 
   3   2   3     7434.04     7829.49     71.40 o 
   4   2   3      892.97      865.70     10.59 o 
   5   2   3      298.70      286.22      6.38 o 
   6   2   3     3985.58     4034.00     57.04 o 
   7   2   3      122.13      109.74      5.01 o 
   8   2   3       95.78       82.30      5.16 o 
   9   2   3      903.94      901.95     18.57 o 
  10   2   3      923.44      941.38     13.07 o 
  11   2   3       15.74       15.55      5.05 o 
  12   2   3      918.31     1006.85     15.71 o 
  13   2   3      883.94      941.55     18.47 o 
  14   2   3        0.27        3.56      4.35 o 
  15   2   3      288.46      307.27     16.17 o 
  16   2   3       28.03       29.43      4.76 o 
  17   2   3       26.02       33.37      7.80 o 
  18   2   3       67.56       59.66      9.11 o 
  19   2   3       29.95       32.35      7.69 o 
   1   3   3      531.27      492.75      7.92 o 
   2   3   3      694.28      681.97     10.89 o 
   3   3   3        8.78       21.33      4.24 o 
   4   3   3      114.22      122.68      6.74 o 
   5   3   3       12.02       15.94      3.54 o 
   6   3   3       19.43       17.26      5.17 o 
   7   3   3       71.98       80.65      4.68 o 
   8   3   3        8.63       16.09      6.18 o 
   9   3   3        9.59       13.72      3.37 o 
  10   3   3       76.97       75.15      5.64 o 
  11   3   3      424.44      436.41     14.10 o 
  12   3   3      127.44      122.99      6.47 o 
  13   3   3      346.91      350.50     11.25 o 
  14   3   3       12.13       18.81      5.52 o 
  15   3   3        0.06       -2.61      5.04 o 
  16   3   3       40.69       39.25      8.65 o 
  17   3   3        1.32       12.09      4.65 o 
  18   3   3        8.08       13.55     14.70 o 
  19   3   3       46.88       43.31     10.21 o 
   0   4   3      333.60      351.06     10.22 o 
   1   4   3       83.47       93.02      4.69 o 
   2   4   3      197.04      216.52      6.77 o 
   3   4   3      340.67      316.60      7.08 o 
   4   4   3      193.05      177.33      6.29 o 
   5   4   3      511.55      503.97      9.79 o 
   6   4   3      579.78      532.38     10.94 o 
   7   4   3        1.12       12.61      4.07 o 
   8   4   3      166.31      184.12      7.55 o 
   9   4   3        0.26        3.62      3.71 o 
  10   4   3      382.95      371.44     12.27 o 
  11   4   3        8.02        5.46      5.06 o 
  12   4   3        0.15        0.11      4.56 o 
  13   4   3       19.58       11.58      4.31 o 
  14   4   3       50.57       64.22      7.11 o 
  15   4   3       22.15       16.18      6.96 o 
  16   4   3       43.54       48.77      7.26 o 
  17   4   3        2.47        5.90      5.16 o 
  18   4   3       19.92       21.31      7.18 o 
  19   4   3        4.51       13.91     11.36 o 
   1   5   3      692.74      639.27     11.53 o 
   2   5   3     1935.24     1945.13     26.39 o 
   3   5   3       41.21       39.58      3.54 o 
   4   5   3       37.47       48.89      4.08 o 
   5   5   3      188.15      169.23      6.61 o 
   6   5   3       24.89       21.33      3.17 o 
   7   5   3      335.59      346.23     10.21 o 
   8   5   3      656.46      668.43     15.12 o 
   9   5   3       50.82       52.58      5.33 o 
  10   5   3       42.60       52.88      7.03 o 
  11   5   3      820.23      846.41     15.55 o 
  12   5   3       16.16       12.35      5.19 o 
  13   5   3      474.73      511.55     21.18 o 
  14   5   3      329.29      374.10     20.91 o 
  15   5   3       92.86      107.47     10.28 o 
  16   5   3       12.51       15.46      6.02 o 
  17   5   3       27.25       24.58      8.14 o 
  18   5   3       28.17       20.01      6.22 o 
  19   5   3        2.41       16.35      7.79 o 
   0   6   3      842.42      831.17     19.45 o 
   1   6   3     1186.56     1292.03     20.50 o 
   2   6   3        1.16        2.61      3.19 o 
   3   6   3       69.51       55.56      4.45 o 
   4   6   3      142.21      131.88      5.97 o 
   5   6   3        6.95        2.53      2.88 o 
   6   6   3     1152.39     1151.82     24.03 o 
   7   6   3        0.10        8.15      4.84 o 
   8   6   3       41.58       55.32      4.02 o 
   9   6   3      163.21      160.48      7.58 o 
  10   6   3       91.34       81.89      5.50 o 
  11   6   3       12.30       17.09      3.94 o 
  12   6   3      279.75      290.27     14.23 o 
  13   6   3      285.95      262.66     13.93 o 
  14   6   3      140.80      134.62     10.70 o 
  15   6   3      241.44      221.21     21.03 o 
  16   6   3        4.59       -2.40      5.76 o 
  17   6   3       33.43       22.62      7.42 o 
  18   6   3        0.29        6.86     11.01 o 
   1   7   3      174.78      168.74      8.21 o 
   2   7   3     1115.85     1141.47     22.55 o 
   3   7   3      729.97      780.57     17.03 o 
   4   7   3      655.72      681.39     14.54 o 
   5   7   3       25.56       27.01      3.52 o 
   6   7   3       51.23       55.56      4.27 o 
   7   7   3        9.06        6.17      5.94 o 
   8   7   3      328.82      338.62      9.66 o 
   9   7   3       73.27       67.03      5.07 o 
  10   7   3       36.53       41.77      4.99 o 
  11   7   3       80.19       85.10      6.68 o 
  12   7   3      229.55      223.46     11.56 o 
  13   7   3        0.84        2.68      6.64 o 
  14   7   3       11.06       19.39      7.19 o 
  15   7   3       40.96       47.19      7.56 o 
  16   7   3        1.61       -4.24      8.44 o 
  17   7   3       58.26       72.38     11.98 o 
  18   7   3       19.49       19.51      8.18 o 
   0   8   3      642.08      686.05     22.77 o 
   1   8   3       23.52       25.84      4.18 o 
   2   8   3       65.31       67.99      5.59 o 
   3   8   3      325.29      333.70     11.95 o 
   4   8   3      350.37      373.41     11.67 o 
   5   8   3      185.48      188.02      9.32 o 
   6   8   3      506.87      500.27     10.99 o 
   7   8   3        4.73       13.69      6.91 o 
   8   8   3      166.15      176.52      8.32 o 
   9   8   3        9.38        4.15      7.09 o 
  10   8   3        2.53        5.57      5.14 o 
  11   8   3      120.72      118.11      8.01 o 
  12   8   3      120.53      122.50      9.54 o 
  13   8   3       22.83       33.81      6.73 o 
  14   8   3       12.90       10.98      6.69 o 
  15   8   3       40.80       44.54      7.35 o 
  16   8   3       21.88       10.12      7.34 o 
  17   8   3       20.30       35.92      8.93 o 
   1   9   3      121.88      103.73      6.37 o 
   2   9   3     1045.94     1206.86     24.58 o 
   3   9   3        4.49        9.25      5.01 o 
   4   9   3      653.62      701.55     12.99 o 
   5   9   3      461.43      462.47     11.93 o 
   6   9   3       27.28       30.13      5.66 o 
   7   9   3       38.62       42.91      5.24 o 
   8   9   3      665.99      708.97     15.28 o 
   9   9   3       75.37       66.83      7.45 o 
  10   9   3      588.62      589.01     23.00 o 
  11   9   3      295.68      322.74     15.80 o 
  12   9   3      101.36       85.02      7.75 o 
  13   9   3       10.86       11.47      6.67 o 
  14   9   3      134.77      130.82     14.30 o 
  15   9   3       14.12       17.99      8.98 o 
  16   9   3        5.71       11.44      8.99 o 
  17   9   3      151.86      139.28     28.13 o 
   0  10   3       30.71       32.78      5.94 o 
   1  10   3        8.84        9.43      3.73 o 
   2  10   3        5.37       15.05      3.79 o 
   3  10   3      472.53      482.45     20.03 o 
   4  10   3        5.93        6.05      3.94 o 
   5  10   3       20.96       30.75      4.33 o 
   6  10   3        0.71        3.03      6.17 o 
   7  10   3       40.35       29.11      7.38 o 
   8  10   3      133.66      145.84      8.06 o 
   9  10   3      132.76      117.70      9.19 o 
  10  10   3      188.88      185.77     11.19 o 
  11  10   3        2.32        1.28      5.95 o 
  12  10   3       20.71       18.50      8.83 o 
  13  10   3       69.29       66.01      8.80 o 
  14  10   3       44.41       55.54      9.02 o 
  15  10   3       29.83       25.17      8.55 o 
  16  10   3       71.52       72.28     12.81 o 
   1  11   3      276.44      265.25     11.37 o 
   2  11   3     1116.22     1230.28     28.83 o 
   3  11   3       99.04      112.23      6.83 o 
   4  11   3      538.18      581.22     17.89 o 
   5  11   3      304.98      287.87     11.03 o 
   6  11   3        5.17       16.22      4.77 o 
   7  11   3       51.66       69.73     10.09 o 
   8  11   3       10.64       20.56      7.55 o 
   9  11   3       56.17       52.93      7.25 o 
  10  11   3       28.35       18.91      8.00 o 
  11  11   3       46.43       54.75      7.98 o 
  12  11   3       74.31       64.98      9.26 o 
  13  11   3      251.35      215.01     19.17 o 
  14  11   3       49.59       49.67     11.66 o 
  15  11   3       18.68       16.97      9.96 o 
  16  11   3       28.99       43.43     16.01 o 
   0  12   3        3.53        6.20      5.93 o 
   1  12   3      112.77      120.97      6.80 o 
   2  12   3      159.25      150.01     10.11 o 
   3  12   3       14.38        9.36      6.11 o 
   4  12   3        5.86        2.80      6.51 o 
   5  12   3      461.14      481.73     20.75 o 
   6  12   3        0.52       17.35      4.89 o 
   7  12   3       11.06       15.41      5.86 o 
   8  12   3        9.22        3.93      4.64 o 
   9  12   3      134.17      123.71     10.71 o 
  10  12   3       29.55       37.34      6.95 o 
  11  12   3        1.24        9.34      7.69 o 
  12  12   3        2.24       10.33      6.99 o 
  13  12   3        1.37        4.83      9.55 o 
  14  12   3        3.49       21.59      7.19 o 
  15  12   3        5.42       25.79     11.31 o 
   1  13   3       58.71       43.27      7.66 o 
   2  13   3      149.70      137.73      8.84 o 
   3  13   3      264.44      247.39     14.32 o 
   4  13   3      534.83      514.02     25.07 o 
   5  13   3        9.70       11.46      5.82 o 
   6  13   3      158.95      158.07     10.34 o 
   7  13   3       40.76       43.39      6.76 o 
   8  13   3      153.47      154.55     12.83 o 
   9  13   3       13.94        9.31      6.58 o 
  10  13   3       38.62       49.91      7.34 o 
  11  13   3       16.29       14.73      8.00 o 
  12  13   3       36.96       35.45     10.79 o 
  13  13   3        3.18       -1.71      8.72 o 
  14  13   3       51.51       39.90     12.82 o 
   0  14   3       61.01       63.19      9.28 o 
   1  14   3        0.05        8.05      5.05 o 
   2  14   3       85.91       78.94      9.77 o 
   3  14   3      263.45      244.11     14.64 o 
   4  14   3       13.75       13.45      5.04 o 
   5  14   3       58.49       44.13      6.83 o 
   6  14   3        2.20       10.32      5.44 o 
   7  14   3       27.40       20.69      7.80 o 
   8  14   3        3.92        5.93      6.06 o 
   9  14   3        6.74       21.45      6.64 o 
  10  14   3       44.76       51.22      7.76 o 
  11  14   3       49.69       48.70      9.96 o 
  12  14   3        0.68       -5.73      9.92 o 
  13  14   3        0.05       10.16     15.87 o 
   1  15   3      200.87      199.95     18.05 o 
   2  15   3      257.46      276.51     27.07 o 
   3  15   3      167.83      156.76     15.06 o 
   4  15   3       91.09      107.47     10.07 o 
   5  15   3      314.76      330.62     40.66 o 
   6  15   3        3.70       -6.73      6.73 o 
   7  15   3      100.39       93.42     12.23 o 
   8  15   3       80.34       75.90     13.42 o 
   9  15   3        1.50       13.69      6.92 o 
  10  15   3        0.05       19.00      7.84 o 
  11  15   3      133.22      145.38     26.43 o 
   0  16   3      166.01      205.61     31.43 o 
   1  16   3        0.56       -5.29      5.29 o 
   2  16   3       18.81       29.48      5.49 o 
   3  16   3       36.26       35.77      6.41 o 
   4  16   3        3.95        5.00      6.26 o 
   5  16   3       79.87       63.60      8.89 o 
   6  16   3       47.55       38.20      7.25 o 
   7  16   3        0.59        1.32      7.18 o 
   8  16   3        0.84       13.29      7.11 o 
   9  16   3       46.36       56.51     11.62 o 
  10  16   3       30.41       32.83     14.80 o 
   1  17   3        0.33        7.99      4.69 o 
   2  17   3       21.83       29.24      6.65 o 
   3  17   3        5.14       20.41      6.40 o 
   4  17   3        1.21        4.78      8.30 o 
   5  17   3        4.27        9.47      6.76 o 
   6  17   3        1.07        3.93      8.96 o 
   7  17   3        5.46       19.47      8.77 o 
   8  17   3       15.65       12.55     20.90 o 
   0  18   3      248.88      249.11     56.95 o 
   1  18   3       20.74       28.31      7.48 o 
   2  18   3        0.18       11.49     10.50 o 
   3  18   3       50.24       46.54     12.95 o 
   4  18   3       33.83       30.34      9.67 o 
   5  18   3       26.53       36.72     23.29 o 
   0   0   4    37881.35    40403.66   2902.05 o 
   1   0   4        1.22        9.61      6.47 o 
   2   0   4      330.34      332.49     11.95 o 
   3   0   4       10.95       15.70      6.56 o 
   4   0   4      567.56      608.22     23.97 o 
   5   0   4        9.99       18.06      5.90 o 
   6   0   4     1364.29     1397.36     43.45 o 
   7   0   4       27.85       33.76      5.55 o 
   8   0   4      143.53      124.52      9.12 o 
   9   0   4      239.54      232.89     13.34 o 
  10   0   4      465.52      509.53     29.01 o 
  11   0   4       28.45       16.80      7.24 o 
  12   0   4      303.27      287.38     16.66 o 
  13   0   4        3.17       -7.35      8.48 o 
  14   0   4       15.55        7.22      8.04 o 
  15   0   4       35.78       47.88      9.08 o 
  16   0   4      253.73      248.64     56.91 o 
  17   0   4        9.55       10.03     10.33 o 
  18   0   4       83.32       60.53     44.02 o 
   1   1   4      410.49      420.55      9.85 o 
   2   1   4      177.77      171.12      5.37 o 
   3   1   4      123.88      129.89      6.70 o 
   4   1   4        0.20       -1.21      4.27 o 
   5   1   4       73.94       67.66      5.42 o 
   6   1   4      126.62      126.32      6.44 o 
   7   1   4        1.99        4.63      3.87 o 
   8   1   4      191.10      193.05      7.07 o 
   9   1   4       89.60       95.12      6.98 o 
  10   1   4       50.77       50.00      4.44 o 
  11   1   4       67.13       62.66      6.34 o 
  12   1   4        3.83        8.40      3.46 o 
  13   1   4       28.04       28.60      5.15 o 
  14   1   4        1.18       10.05      5.00 o 
  15   1   4       16.22        9.49      4.33 o 
  16   1   4       95.42       77.31      8.23 o 
  17   1   4       15.21       11.23      4.86 o 
  18   1   4       20.04       26.14     18.40 o 
   0   2   4      237.49      279.52     13.04 o 
   1   2   4      152.38      149.99      5.58 o 
   2   2   4       32.26       29.86      3.36 o 
   3   2   4      119.01      114.39      6.04 o 
   4   2   4       45.33       42.19      4.86 o 
   5   2   4       10.27        6.33      4.42 o 
   6   2   4        0.13        6.11      4.08 o 
   7   2   4      330.27      347.54     16.86 o 
   8   2   4        8.57       17.44      4.25 o 
   9   2   4       17.76       21.13      6.34 o 
  10   2   4        0.21        6.34      3.91 o 
  11   2   4      204.15      203.20      8.52 o 
  12   2   4        5.25       14.14      5.50 o 
  13   2   4        1.71        5.99      4.15 o 
  14   2   4       22.90       21.59      5.62 o 
  15   2   4      170.66      140.74     13.45 o 
  16   2   4        4.10        9.26      6.48 o 
  17   2   4        3.25        6.97      9.94 o 
  18   2   4        1.23       -0.77     10.11 o 
   1   3   4     1261.81     1306.39     26.39 o 
   2   3   4       95.84       94.12      5.27 o 
   3   3   4        9.62       14.63      4.59 o 
   4   3   4       59.63       58.19      5.30 o 
   5   3   4      976.13     1001.38     21.09 o 
   6   3   4       26.31       33.39      5.28 o 
   7   3   4      111.05      118.85      6.23 o 
   8   3   4       63.58       77.49      6.29 o 
   9   3   4       37.05       24.03      3.75 o 
  10   3   4        0.97       11.84      3.80 o 
  11   3   4      266.92      247.92     10.01 o 
  12   3   4      173.75      191.25      9.98 o 
  13   3   4        7.30        3.41      4.70 o 
  14   3   4       72.76       73.82      8.83 o 
  15   3   4        8.31       18.42      7.37 o 
  16   3   4        9.56       11.01      5.96 o 
  17   3   4       93.20       76.98     12.03 o 
  18   3   4        8.84        6.95      6.90 o 
   0   4   4     1711.18     1913.26     56.04 o 
   1   4   4      117.61      119.75      6.57 o 
   2   4   4      376.99      361.44     10.14 o 
   3   4   4      718.09      749.03     18.60 o 
   4   4   4      416.38      418.68     11.74 o 
   5   4   4       22.58       24.89      3.99 o 
   6   4   4      740.60      748.65     16.99 o 
   7   4   4      344.70      352.99      8.54 o 
   8   4   4        1.85        3.12      6.83 o 
   9   4   4      284.01      287.88      9.09 o 
  10   4   4      193.26      200.16      7.59 o 
  11   4   4        0.15        7.73      4.34 o 
  12   4   4       61.99       59.93      8.30 o 
  13   4   4       52.77       54.60      8.47 o 
  14   4   4      135.35      106.62     12.17 o 
  15   4   4       68.76       64.39      8.59 o 
  16   4   4      185.29      191.16     17.65 o 
  17   4   4       12.15        7.72      8.35 o 
  18   4   4       59.46       39.19     10.03 o 
   1   5   4        8.96       17.11      4.68 o 
   2   5   4       28.71       26.70      4.95 o 
   3   5   4       22.09       11.87      3.49 o 
   4   5   4        0.06       10.40      5.91 o 
   5   5   4      190.96      207.26      7.82 o 
   6   5   4       27.17       28.41      5.86 o 
   7   5   4      102.69      110.39      8.52 o 
   8   5   4       12.21       21.92      4.42 o 
   9   5   4      202.14      210.51      7.60 o 
  10   5   4       33.29       35.18      6.52 o 
  11   5   4       33.93       26.26      6.75 o 
  12   5   4      129.30      123.91     14.89 o 
  13   5   4       26.46       17.26      5.03 o 
  14   5   4      147.26      134.42     16.67 o 
  15   5   4       30.37       19.67      7.82 o 
  16   5   4        2.15        7.31      5.78 o 
  17   5   4        2.89        8.94      7.26 o 
   0   6   4      433.08      398.63     14.41 o 
   1   6   4        3.63        0.71      2.52 o 
   2   6   4        2.25       11.81      6.03 o 
   3   6   4      136.92      131.17      7.64 o 
   4   6   4        0.33        3.51      5.54 o 
   5   6   4        5.92       -0.91      4.40 o 
   6   6   4      188.00      202.68      8.78 o 
   7   6   4      137.18      156.36      8.41 o 
   8   6   4        5.53       13.88      3.79 o 
   9   6   4      348.25      328.66     10.53 o 
  10   6   4        7.92        8.20      5.52 o 
  11   6   4       13.41       25.59      8.10 o 
  12   6   4      100.94      113.85     12.54 o 
  13   6   4      125.61      118.26     11.29 o 
  14   6   4      126.17      112.17     13.31 o 
  15   6   4       43.01       36.24      8.57 o 
  16   6   4        1.30        2.08      6.67 o 
  17   6   4        2.35       12.39      8.28 o 
   1   7   4      294.98      291.33     13.52 o 
   2   7   4      630.50      649.92     10.52 o 
   3   7   4      113.71      118.17     10.29 o 
   4   7   4      240.54      259.13      7.98 o 
   5   7   4     1085.79     1238.75     28.98 o 
   6   7   4       10.90       24.68      4.64 o 
   7   7   4      244.51      262.04     10.68 o 
   8   7   4      329.38      387.53     13.47 o 
   9   7   4       34.86       48.47      8.38 o 
  10   7   4       27.63       22.93      6.40 o 
  11   7   4      143.94      152.69     10.65 o 
  12   7   4        3.27       -3.02      8.37 o 
  13   7   4        1.54       10.44      5.73 o 
  14   7   4       18.05       31.38      8.17 o 
  15   7   4       41.82       40.91      7.05 o 
  16   7   4        2.92       -1.83      6.32 o 
  17   7   4       58.46       79.43     18.46 o 
   0   8   4       23.72       16.67      6.81 o 
   1   8   4        0.75        8.22      2.82 o 
   2   8   4       77.46       79.56      7.30 o 
   3   8   4      347.84      327.06     11.95 o 
   4   8   4        3.69       11.56      4.13 o 
   5   8   4        1.61        6.01      4.81 o 
   6   8   4       20.60       15.05      4.35 o 
   7   8   4      101.60      127.14      8.35 o 
   8   8   4       24.00       27.69      6.29 o 
   9   8   4      254.30      252.47     13.12 o 
  10   8   4       81.58       71.69      7.88 o 
  11   8   4      339.08      353.77     23.90 o 
  12   8   4      135.60      102.09     13.30 o 
  13   8   4       20.20       14.24      7.52 o 
  14   8   4       18.99       18.05     10.26 o 
  15   8   4        7.01       10.92      7.39 o 
  16   8   4        2.94       -2.59      9.73 o 
   1   9   4      189.32      174.96      8.12 o 
   2   9   4        0.24        2.42      3.50 o 
   3   9   4       67.28       71.03      6.20 o 
   4   9   4        5.54        1.90      3.72 o 
   5   9   4       73.24       76.45      6.17 o 
   6   9   4       58.88       59.27      7.48 o 
   7   9   4        4.92       12.38      5.34 o 
   8   9   4      334.33      344.13     21.81 o 
   9   9   4      102.65      116.83      9.20 o 
  10   9   4      502.73      508.40     24.56 o 
  11   9   4       46.71       49.32      8.16 o 
  12   9   4      136.73      129.32     13.96 o 
  13   9   4        0.26       23.32      7.89 o 
  14   9   4       24.56       28.66      7.11 o 
  15   9   4        6.08       -1.42      9.92 o 
  16   9   4        3.90        3.96     14.35 o 
   0  10   4      176.46      173.81     11.26 o 
   1  10   4       14.38       13.11      4.39 o 
   2  10   4       84.48       84.44      5.42 o 
   3  10   4       21.88       18.91      5.11 o 
   4  10   4       38.04       24.61      6.68 o 
   5  10   4       36.34       35.59      7.30 o 
   6  10   4        0.35       -0.37      5.40 o 
   7  10   4        4.97       11.27      8.54 o 
   8  10   4       13.21       13.59      6.16 o 
   9  10   4      189.40      199.25     14.69 o 
  10  10   4        9.70       15.36      8.13 o 
  11  10   4        0.73       10.22      6.00 o 
  12  10   4        1.51        0.78      8.52 o 
  13  10   4        1.02       15.80      7.17 o 
  14  10   4        0.00       -0.83      7.05 o 
  15  10   4        0.37       20.22      8.30 o 
   1  11   4      310.91      308.51     16.64 o 
   2  11   4      176.36      190.45     10.36 o 
   3  11   4      202.06      218.85     11.22 o 
   4  11   4       64.94       75.18      7.92 o 
   5  11   4       94.47       84.68      9.78 o 
   6  11   4        3.20       14.77      6.23 o 
   7  11   4      125.52      139.43      9.86 o 
   8  11   4      173.47      174.89     12.18 o 
   9  11   4       34.16       44.58      6.88 o 
  10  11   4        0.31        7.24      9.75 o 
  11  11   4       35.08       47.38      7.42 o 
  12  11   4       43.13       40.48      8.16 o 
  13  11   4       93.77      100.95     15.14 o 
  14  11   4       43.34       44.43     12.37 o 
   0  12   4        3.28       16.97      8.07 o 
   1  12   4       53.32       42.46      6.99 o 
   2  12   4      289.54      291.19     15.89 o 
   3  12   4       97.66       89.39      7.19 o 
   4  12   4       11.30       16.08      5.29 o 
   5  12   4        2.31       13.55      4.60 o 
   6  12   4       46.07       37.37      7.38 o 
   7  12   4       76.19       74.91      8.17 o 
   8  12   4        0.28        3.95      7.01 o 
   9  12   4       77.64       66.40      9.67 o 
  10  12   4        3.02       -2.53      7.34 o 
  11  12   4       26.44       28.65      8.87 o 
  12  12   4       23.84       25.33      8.43 o 
  13  12   4       40.11       23.67      9.50 o 
   1  13   4        0.36        3.94      4.55 o 
   2  13   4      322.25      333.12     22.11 o 
   3  13   4      162.46      144.44     11.99 o 
   4  13   4       94.38       88.68      9.44 o 
   5  13   4       11.46       16.10      5.37 o 
   6  13   4      141.51      143.00     17.75 o 
   7  13   4       92.92       76.15     10.95 o 
   8  13   4      423.42      451.49     30.03 o 
   9  13   4        1.11        2.80     13.17 o 
  10  13   4      111.89       84.00     14.31 o 
  11  13   4       48.18       55.85     11.60 o 
  12  13   4        8.24       -3.24      7.15 o 
   0  14   4       27.15       16.27      8.32 o 
   1  14   4       14.35       20.08      4.94 o 
   2  14   4        8.30       11.96      5.56 o 
   3  14   4      121.20      121.08     12.54 o 
   4  14   4       26.06       36.29      6.25 o 
   5  14   4      124.74       92.91     10.91 o 
   6  14   4       11.14       20.68      6.52 o 
   7  14   4        6.04       18.10      5.34 o 
   8  14   4       28.96       14.22      9.89 o 
   9  14   4        1.01       -7.76      8.29 o 
  10  14   4        4.88        9.97     10.23 o 
  11  14   4        3.61       17.18      6.78 o 
   1  15   4        2.73        2.50      8.80 o 
   2  15   4       46.14       39.12      6.52 o 
   3  15   4      103.10       93.02     10.74 o 
   4  15   4       14.49        7.21      9.25 o 
   5  15   4       19.67       25.35      8.10 o 
   6  15   4       18.83       16.86      7.39 o 
   7  15   4        0.46       27.74      7.57 o 
   8  15   4        0.87       -4.33      8.42 o 
   9  15   4        1.27       19.87      7.78 o 
   0  16   4        4.83       12.04     10.14 o 
   1  16   4       11.54        6.15      5.72 o 
   2  16   4        0.28       -6.03      6.03 o 
   3  16   4       84.87       73.89     11.14 o 
   4  16   4        2.53       -1.13      8.28 o 
   5  16   4        1.21       14.48     11.37 o 
   6  16   4        8.79       23.26      8.73 o 
   7  16   4       56.69       47.00     15.38 o 
   1  17   4       47.96       75.02     14.72 o 
   2  17   4       24.19       21.67     10.09 o 
   3  17   4        2.52        8.18      8.84 o 
   4  17   4       55.93       52.25     13.64 o 
   1   1   5        3.63        4.06      5.67 o 
   2   1   5      185.69      170.32      8.01 o 
   3   1   5      222.86      221.83      7.13 o 
   4   1   5       98.81       97.05      7.97 o 
   5   1   5      154.98      151.67      7.69 o 
   6   1   5        2.15        7.73      5.33 o 
   7   1   5       67.89       42.59      6.31 o 
   8   1   5      280.46      282.69     11.39 o 
   9   1   5      103.16      106.91      8.69 o 
  10   1   5      137.87      118.40      9.29 o 
  11   1   5        4.44       10.27      6.44 o 
  12   1   5        9.58        8.64      7.07 o 
  13   1   5        0.12       11.88      6.31 o 
  14   1   5       62.62       53.57      6.25 o 
  15   1   5       78.84       57.88      8.05 o 
  16   1   5       12.16       20.52      9.48 o 
  17   1   5       15.48       31.12     14.30 o 
   0   2   5       14.02       11.07     11.96 o 
   1   2   5       48.38       40.17      5.16 o 
   2   2   5        3.71        6.76      8.11 o 
   3   2   5     1099.03     1116.02     18.83 o 
   4   2   5      161.87      156.92      7.24 o 
   5   2   5       48.59       53.71      6.84 o 
   6   2   5      760.67      809.35     20.65 o 
   7   2   5       53.17       52.98      6.50 o 
   8   2   5       17.91        6.50      5.56 o 
   9   2   5      282.98      245.37     12.94 o 
  10   2   5      229.02      231.53     11.43 o 
  11   2   5        9.27       19.48      5.40 o 
  12   2   5      240.52      263.54     16.41 o 
  13   2   5      246.08      265.84     24.82 o 
  14   2   5        1.54       10.56      5.31 o 
  15   2   5       79.44       75.35      9.33 o 
  16   2   5       12.17       21.82      8.86 o 
  17   2   5        8.11       13.91     10.49 o 
   1   3   5       91.31       93.61     10.66 o 
   2   3   5       13.69       13.96      6.33 o 
   3   3   5        5.22        9.69      5.96 o 
   4   3   5        0.02       10.20      3.45 o 
   5   3   5       12.22       17.50      4.39 o 
   6   3   5        1.62       15.44      5.35 o 
   7   3   5       71.96       59.66      6.31 o 
   8   3   5       16.12       17.08      5.86 o 
   9   3   5        8.40       10.58      6.19 o 
  10   3   5        5.82       17.16      7.02 o 
  11   3   5      214.47      211.24     12.40 o 
  12   3   5       39.29       38.65      9.76 o 
  13   3   5       82.12       65.19     10.99 o 
  14   3   5       18.96       28.71      5.79 o 
  15   3   5        0.05       14.62      7.71 o 
  16   3   5       18.81        0.13      8.61 o 
   0   4   5       53.14       33.04     15.85 o 
   1   4   5        4.13        8.74      5.77 o 
   2   4   5       36.56       42.12      5.32 o 
   3   4   5       23.10       16.67      6.04 o 
   4   4   5       35.45       32.66      4.42 o 
   5   4   5       99.40       73.54      8.35 o 
   6   4   5       70.51       45.46      4.95 o 
   7   4   5        3.08        5.11      5.08 o 
   8   4   5       22.84       24.07      5.55 o 
   9   4   5        4.16       16.01      5.95 o 
  10   4   5       81.23       78.11      7.27 o 
  11   4   5        0.82        5.05      6.27 o 
  12   4   5       11.43        6.06      5.65 o 
  13   4   5        0.71       -2.23      8.56 o 
  14   4   5       31.03       36.03      7.92 o 
  15   4   5        3.61        8.39      8.50 o 
  16   4   5       22.39       10.91      8.34 o 
   1   5   5      106.79       84.83     11.53 o 
   2   5   5      341.34      333.82     13.05 o 
   3   5   5        5.62       11.45      5.93 o 
   4   5   5       17.08       18.56      5.42 o 
   5   5   5       53.50       57.05      5.73 o 
   6   5   5        4.95        4.99      5.88 o 
   7   5   5       84.52       97.11      6.35 o 
   8   5   5      140.37      135.96      7.30 o 
   9   5   5       19.76       21.47      6.07 o 
  10   5   5       14.16       14.48      5.31 o 
  11   5   5      252.93      296.14     18.24 o 
  12   5   5        2.01        9.79      5.81 o 
  13   5   5      121.34      114.84     16.98 o 
  14   5   5      113.61       92.48     11.57 o 
  15   5   5       33.59       48.79      9.20 o 
  16   5   5        4.96       17.14      7.67 o 
   0   6   5      217.15      246.36     16.95 o 
   1   6   5      309.74      357.93     12.73 o 
   2   6   5        0.01        6.61      4.50 o 
   3   6   5       48.05       31.44      6.13 o 
   4   6   5       41.46       46.13      4.92 o 
   5   6   5        4.85        6.11      4.57 o 
   6   6   5      307.09      277.03     10.23 o 
   7   6   5        4.08       13.75      6.38 o 
   8   6   5        3.49       12.13      5.38 o 
   9   6   5       67.96       66.59     10.33 o 
  10   6   5       33.73       29.58      5.61 o 
  11   6   5        1.82       23.39      6.61 o 
  12   6   5      113.04       86.13     10.61 o 
  13   6   5       94.60       78.55     10.70 o 
  14   6   5       46.78       57.28     11.35 o 
  15   6   5       90.82       69.92     12.22 o 
   1   7   5        4.19        7.96      4.46 o 
   2   7   5      303.90      300.68     11.09 o 
   3   7   5      137.93      124.29      7.60 o 
   4   7   5      190.93      183.32      8.26 o 
   5   7   5       25.28       32.76      6.41 o 
   6   7   5       10.72        8.80      4.67 o 
   7   7   5        6.69        9.12      5.72 o 
   8   7   5      104.35       83.75      6.88 o 
   9   7   5       13.47       17.10      6.28 o 
  10   7   5        2.65        6.85      7.83 o 
  11   7   5       22.18       13.44      6.57 o 
  12   7   5       75.16       81.87     11.09 o 
  13   7   5        0.31        5.73      7.16 o 
  14   7   5       10.82       11.26      8.22 o 
  15   7   5       14.06       24.23     10.16 o 
   0   8   5      145.78      116.84     11.00 o 
   1   8   5       12.55       17.23      4.71 o 
   2   8   5        3.57        7.11      6.44 o 
   3   8   5       53.49       27.52      7.64 o 
   4   8   5       77.96       65.32      9.63 o 
   5   8   5       49.34       52.12      8.14 o 
   6   8   5       81.07       96.00      7.64 o 
   7   8   5        4.88        8.43      5.32 o 
   8   8   5       58.22       57.73      8.10 o 
   9   8   5        0.32        9.00      5.39 o 
  10   8   5        7.35       14.35      6.00 o 
  11   8   5       15.81       15.11      7.68 o 
  12   8   5       58.47       47.63      9.01 o 
  13   8   5        3.30       14.79      8.20 o 
  14   8   5        3.56       13.78      7.77 o 
   1   9   5       12.59       15.88      5.53 o 
   2   9   5      225.03      261.50     12.30 o 
   3   9   5        0.84        1.10      7.05 o 
   4   9   5      138.96      153.70      9.90 o 
   5   9   5       71.19       68.82      8.09 o 
   6   9   5        9.19       17.52      4.92 o 
   7   9   5        2.92       13.16      7.58 o 
   8   9   5      181.67      182.87     13.39 o 
   9   9   5       32.02       29.00      5.50 o 
  10   9   5      139.35      131.54     13.58 o 
  11   9   5       65.86       49.42      7.45 o 
  12   9   5       38.63       34.75     14.82 o 
  13   9   5        2.88        9.97      8.63 o 
  14   9   5       35.47       30.53     11.00 o 
   0  10   5       68.83       57.43      9.75 o 
   1  10   5        7.38       11.94      5.56 o 
   2  10   5        0.01        2.94      6.55 o 
   3  10   5      233.76      260.70     15.55 o 
   4  10   5        3.81       15.54      6.15 o 
   5  10   5        0.15       13.84      5.30 o 
   6  10   5       10.94        4.59      6.26 o 
   7  10   5       15.86        5.97      6.14 o 
   8  10   5       35.99       26.54     11.55 o 
   9  10   5       76.56       60.69      8.65 o 
  10  10   5       39.33       25.60      7.71 o 
  11  10   5        0.36       -6.04      7.27 o 
  12  10   5        0.67       11.04     10.89 o 
  13  10   5       36.24       30.93     10.03 o 
   1  11   5       74.67       58.48      8.62 o 
   2  11   5      334.41      385.32     26.60 o 
   3  11   5       14.57       27.15      6.19 o 
   4  11   5      118.79      106.80      9.44 o 
   5  11   5       64.65       53.98      9.93 o 
   6  11   5        0.40        2.57      5.29 o 
   7  11   5       10.09       18.94      6.43 o 
   8  11   5        0.42        4.65      5.40 o 
   9  11   5       12.56       16.61      6.64 o 
  10  11   5       12.04       14.29     11.13 o 
  11  11   5        4.12       10.80      6.54 o 
  12  11   5       21.31       30.33     10.21 o 
   0  12   5        0.24        9.41      9.49 o 
   1  12   5       49.85       59.46      8.22 o 
   2  12   5       35.14       14.64      5.86 o 
   3  12   5        0.40        8.29      5.74 o 
   4  12   5        6.88       -0.98      6.03 o 
   5  12   5      123.95      126.51     13.10 o 
   6  12   5        0.50        3.83      6.34 o 
   7  12   5        3.15        5.80      6.44 o 
   8  12   5        3.24       18.93      6.19 o 
   9  12   5       53.15       39.43     14.09 o 
  10  12   5        6.41       -0.32     13.40 o 
  11  12   5        1.40        9.67      9.90 o 
   1  13   5       13.87       11.95      7.52 o 
   2  13   5       48.14       41.80      7.45 o 
   3  13   5       81.06       82.45      9.70 o 
   4  13   5      180.66      151.15     14.03 o 
   5  13   5        6.81        4.80      9.09 o 
   6  13   5       45.25       25.57      6.81 o 
   7  13   5       13.08       19.34      8.54 o 
   8  13   5       51.61       58.84     11.08 o 
   9  13   5        3.77       12.40      8.40 o 
  10  13   5        9.72        9.11     19.75 o 
   0  14   5       35.86       41.43      9.67 o 
   1  14   5        3.17        8.89      5.11 o 
   2  14   5       36.20       18.96      7.44 o 
   3  14   5      136.25      112.84     12.67 o 
   4  14   5        2.05       -1.39      6.64 o 
   5  14   5       11.12       26.95      7.47 o 
   6  14   5        7.63       16.13      7.18 o 
   7  14   5       13.64       16.88      7.62 o 
   8  14   5        2.75       -3.59      8.27 o 
   1  15   5       49.94       44.91      8.85 o 
   2  15   5       64.74       54.54      9.96 o 
   3  15   5       46.27       45.72      9.94 o 
   4  15   5       14.01       19.41      8.45 o 
   5  15   5       81.68       53.66     14.96 o 
   6  15   5        0.23        6.38     13.02 o 
   0  16   5       24.29       38.02     16.01 o 
   1  16   5        0.03       33.25     13.03 o 
   0   0   6     5301.08     6380.12   3340.79 o 
   1   0   6        0.85       51.55     19.12 o 
   2   0   6       40.85       51.21     18.31 o 
   3   0   6        0.99      -10.30     10.30 o 
   4   0   6      142.01      149.73     15.77 o 
   5   0   6        0.72       -9.67     10.01 o 
   6   0   6      246.12      254.22     17.52 o 
   7   0   6        0.07       15.96     13.65 o 
   8   0   6       52.82       52.40      9.92 o 
   9   0   6       24.43       36.33     10.61 o 
  10   0   6       86.82      101.44     17.46 o 
  11   0   6        2.70       10.39      8.66 o 
  12   0   6       51.43       57.45      9.86 o 
  13   0   6        0.35       -2.67     10.22 o 
  14   0   6        3.53       19.19     11.56 o 
   1   1   6      190.46      192.48     12.86 o 
   2   1   6       54.53       60.09      9.10 o 
   3   1   6       29.70       36.56      8.93 o 
   4   1   6        4.31        9.34      8.05 o 
   5   1   6       38.35       54.50     10.30 o 
   6   1   6       25.94       37.66      6.73 o 
   7   1   6        3.30       17.41      6.09 o 
   8   1   6       10.69       11.67      6.35 o 
   9   1   6       21.54       25.12      6.37 o 
  10   1   6        3.21        6.04      5.13 o 
  11   1   6       22.50       14.96      5.74 o 
  12   1   6        1.15       11.06      5.03 o 
  13   1   6        9.38        3.47      6.45 o 
  14   1   6        1.56       12.56      6.95 o 
   0   2   6       88.02       96.58     13.55 o 
   1   2   6       33.28       54.85     10.77 o 
   2   2   6        7.00       28.91      9.72 o 
   3   2   6       13.63       16.54      8.28 o 
   4   2   6        0.39       20.74      6.08 o 
   5   2   6        0.17       -1.55      5.63 o 
   6   2   6        1.08        9.34      8.79 o 
   7   2   6       57.22       41.05      7.05 o 
   8   2   6        3.00        3.01      5.27 o 
   9   2   6        0.21       12.14      6.08 o 
  10   2   6        0.09       -0.31      5.61 o 
  11   2   6       41.18       38.14      8.38 o 
  12   2   6        0.74        1.49      7.98 o 
  13   2   6        1.18       16.82      8.55 o 
  14   2   6        5.99       21.72     11.68 o 
   1   3   6      277.81      289.50     18.12 o 
   2   3   6       37.91       37.10     11.59 o 
   3   3   6        0.72        9.80      4.50 o 
   4   3   6       22.39       19.00      6.04 o 
   5   3   6      172.49      174.19     10.53 o 
   6   3   6       10.65       20.39      7.37 o 
   7   3   6       26.38       42.44      8.94 o 
   8   3   6        6.15       12.98      5.07 o 
   9   3   6        6.33        8.27      5.56 o 
  10   3   6        0.28        5.72      8.19 o 
  11   3   6       51.03       50.47      7.27 o 
  12   3   6       45.98       45.35      9.87 o 
  13   3   6        2.09        3.60      9.26 o 
  14   3   6       26.18       31.97     10.51 o 
   0   4   6      332.84      360.16     22.72 o 
   1   4   6       36.79       33.24     10.77 o 
   2   4   6       82.90       71.00     12.08 o 
   3   4   6      153.24      154.74     12.49 o 
   4   4   6       88.05       93.42      8.23 o 
   5   4   6        8.91       18.61      6.46 o 
   6   4   6      190.24      209.12     12.47 o 
   7   4   6       51.34       59.49      7.84 o 
   8   4   6        0.17        8.87      6.44 o 
   9   4   6       34.00       45.64      7.33 o 
  10   4   6       61.39       60.48     10.32 o 
  11   4   6        0.04       15.69      9.77 o 
  12   4   6       13.60       21.13      9.36 o 
  13   4   6       14.63       14.55     10.50 o 
  14   4   6       42.24       35.82     12.38 o 
   1   5   6       19.06       23.25      8.17 o 
   2   5   6       18.06       33.81      8.40 o 
   3   5   6        0.86        9.62      6.33 o 
   4   5   6        2.38        6.09      4.47 o 
   5   5   6       67.35       61.61     10.06 o 
   6   5   6       10.58        9.85      5.86 o 
   7   5   6        8.69       12.23      6.90 o 
   8   5   6       18.47        7.24      6.11 o 
   9   5   6       45.98       53.45      9.14 o 
  10   5   6       14.30       15.86      9.17 o 
  11   5   6       21.78       34.11     10.54 o 
  12   5   6       30.16       22.81      7.31 o 
  13   5   6        3.19       13.52      7.43 o 
   0   6   6       26.28       16.70     11.55 o 
   1   6   6        0.42        0.68      5.24 o 
   2   6   6        5.52       15.35      9.16 o 
   3   6   6        6.75       15.53      7.34 o 
   4   6   6        1.78       19.70      6.51 o 
   5   6   6        0.07        6.73      6.48 o 
   6   6   6       67.50       70.75      9.46 o 
   7   6   6       23.83       18.67      7.46 o 
   8   6   6        0.01       -0.56      7.02 o 
   9   6   6       69.73       60.09      9.87 o 
  10   6   6        0.02       -7.12      7.16 o 
  11   6   6        4.22       11.38      8.03 o 
  12   6   6       15.00       15.86     10.52 o 
  13   6   6       31.93       41.59     10.37 o 
   1   7   6       47.28       56.37      7.69 o 
   2   7   6      121.13      121.73     11.42 o 
   3   7   6       28.61       21.84      7.38 o 
   4   7   6       35.80       39.23      7.58 o 
   5   7   6      207.21      223.08     26.59 o 
   6   7   6        4.25        5.47      6.75 o 
   7   7   6       42.64       57.03      9.59 o 
   8   7   6       51.70       64.67     14.72 o 
   9   7   6        9.01        9.86      7.17 o 
  10   7   6       20.07       16.64      6.79 o 
  11   7   6       29.66       18.90      9.55 o 
  12   7   6        0.39       12.02      9.43 o 
   0   8   6       18.39       19.37      8.69 o 
   1   8   6        0.72        9.80      7.04 o 
   2   8   6       28.13       28.05      7.91 o 
   3   8   6      108.95       73.89     11.32 o 
   4   8   6        4.89       15.51      6.70 o 
   5   8   6        0.07       11.95     11.07 o 
   6   8   6       17.54       17.80      7.73 o 
   7   8   6       47.15       75.52     10.95 o 
   8   8   6        5.10       -3.44      7.19 o 
   9   8   6       95.72      111.56     13.90 o 
  10   8   6       24.33       38.27      8.93 o 
  11   8   6       76.23       48.64     11.43 o 
  12   8   6       39.13       43.80     11.47 o 
   1   9   6       29.70       31.23      7.73 o 
   2   9   6        0.13       14.27      5.34 o 
   3   9   6        4.16       12.31      4.40 o 
   4   9   6        4.85       12.15      7.51 o 
   5   9   6       14.52       12.02      7.56 o 
   6   9   6        8.58       10.33      6.64 o 
   7   9   6        0.56       11.76      7.71 o 
   8   9   6       98.98       88.51     12.74 o 
   9   9   6       27.05       34.50      9.31 o 
  10   9   6      123.06       77.76     17.89 o 
  11   9   6       13.54       21.75      9.47 o 
   0  10   6       56.29       46.14     17.90 o 
   1  10   6        0.69        6.61      7.00 o 
   2  10   6       13.26       21.94      6.66 o 
   3  10   6        0.95       10.82      6.17 o 
   4  10   6       17.22        3.56      7.62 o 
   5  10   6        2.97       10.85      9.23 o 
   6  10   6        0.15        4.57      6.78 o 
   7  10   6        0.76        7.13      7.31 o 
   8  10   6        2.42       14.91      8.04 o 
   9  10   6       50.17       43.74     12.45 o 
  10  10   6        3.41       13.14      9.74 o 
   1  11   6       66.45       64.98      7.48 o 
   2  11   6       26.36       24.30      9.11 o 
   3  11   6       57.50       52.64      7.83 o 
   4  11   6        9.54       21.85      8.10 o 
   5  11   6       22.13       18.57      4.82 o 
   6  11   6        0.91       10.75     12.37 o 
   7  11   6       16.39        7.96      9.02 o 
   8  11   6       33.75       34.49     11.27 o 
   9  11   6       11.36        1.43      7.00 o 
   0  12   6        0.06       14.60      8.05 o 
   1  12   6       23.19       34.39      9.19 o 
   2  12   6       54.13       49.30      9.15 o 
   3  12   6       52.43       39.24      6.60 o 
   4  12   6        2.62       22.20      9.30 o 
   5  12   6        1.12       11.96      9.05 o 
   6  12   6       23.53       26.54      8.08 o 
   7  12   6       40.96       39.94     11.16 o 
   1  13   6        5.26       22.41      7.26 o 
   2  13   6       57.63       42.93     10.53 o 
   3  13   6       36.71       21.51      7.67 o 
   4  13   6       16.97       19.43      9.46 o 
   5  13   6        0.22        9.49     10.97 o 
   1   1   7        2.24       16.14      9.77 o 
   2   1   7       29.60       19.54      9.42 o 
   3   1   7       42.02       49.65      9.80 o 
   4   1   7       26.46       30.82     15.33 o 
   5   1   7       45.28       61.48     10.18 o 
   6   1   7        1.28        7.31     10.96 o 
   7   1   7       15.73       30.86      9.35 o 
   8   1   7       54.83       65.84     10.14 o 
   9   1   7       25.14       13.64      9.63 o 
  10   1   7       38.23       32.52      9.10 o 
  11   1   7        0.14        5.88      6.97 o 
   0   2   7        0.57       -8.68     15.60 o 
   1   2   7       13.37       31.72      9.71 o 
   2   2   7        1.32        7.60      8.45 o 
   3   2   7      126.95      139.34     15.58 o 
   4   2   7       20.90       32.76      9.09 o 
   5   2   7        6.25       13.50      9.58 o 
   6   2   7      114.95      142.31     14.88 o 
   7   2   7       14.19       11.18      8.39 o 
   8   2   7        2.90       11.92      7.90 o 
   9   2   7       65.39       71.46     11.30 o 
  10   2   7       40.98       42.28      9.96 o 
  11   2   7        2.99       24.81     12.34 o 
   1   3   7       11.48       16.04      9.87 o 
   2   3   7        2.20       11.51     11.88 o 
   3   3   7        2.70       16.61      8.71 o 
   4   3   7        3.53       31.19      9.22 o 
   5   3   7       11.12        1.13      8.02 o 
   6   3   7        0.05       23.07      9.38 o 
   7   3   7       30.19       24.72      9.20 o 
   8   3   7        6.59        5.64      7.55 o 
   9   3   7        3.07        3.13      9.15 o 
  10   3   7        0.11       11.03      9.09 o 
  11   3   7       62.69       41.47     22.41 o 
   0   4   7        7.62       12.08     11.89 o 
   1   4   7        0.04       14.14      8.23 o 
   2   4   7        6.99       13.08      8.60 o 
   3   4   7        0.51       11.13      8.14 o 
   4   4   7        5.27       17.84      8.76 o 
   5   4   7       16.34       26.78      9.07 o 
   6   4   7        5.97       15.50      8.70 o 
   7   4   7        3.20        9.97      7.13 o 
   8   4   7        1.75       20.20     10.39 o 
   9   4   7        3.60       16.87     10.27 o 
  10   4   7       12.05       14.29      9.30 o 
  11   4   7        0.01       18.97     16.64 o 
   1   5   7        8.70       17.52      9.39 o 
   2   5   7       46.00       44.68      9.33 o 
   3   5   7        0.80        9.21      7.89 o 
   4   5   7        6.65        7.97      7.34 o 
   5   5   7       10.17       15.47      8.16 o 
   6   5   7        1.03       11.23      7.30 o 
   7   5   7       16.77       16.63      8.62 o 
   8   5   7       19.44       -3.34      8.56 o 
   9   5   7        4.62        4.89      8.12 o 
  10   5   7        3.87        7.70     12.69 o 
   0   6   7       36.70       15.58     11.70 o 
   1   6   7       62.01       65.89     11.02 o 
   2   6   7        0.04        1.52      7.39 o 
   3   6   7       15.17       39.73      9.58 o 
   4   6   7        7.51       22.83      8.76 o 
   5   6   7        1.38        5.97      7.85 o 
   6   6   7       57.06       65.88     13.03 o 
   7   6   7        2.19       10.38      8.74 o 
   8   6   7        0.00       20.61      9.04 o 
   9   6   7       16.70       14.38     11.61 o 
  10   6   7        8.35       23.91     24.27 o 
   1   7   7        0.93       18.31     10.31 o 
   2   7   7       61.09       51.01      9.86 o 
   3   7   7       19.97       15.98      7.82 o 
   4   7   7       43.27       29.91     15.62 o 
   5   7   7        8.80       29.39      9.07 o 
   6   7   7        1.99       13.18     12.09 o 
   7   7   7        1.51       21.03      9.73 o 
   8   7   7       21.60       39.00     10.79 o 
   9   7   7        2.28        7.16     10.47 o 
   0   8   7       30.88       28.63      9.46 o 
   1   8   7        3.73        3.91     38.40 o 
   2   8   7        0.00        6.81      9.14 o 
   3   8   7        6.57       34.70      9.88 o 
   4   8   7       14.20       34.01     13.56 o 
   5   8   7       10.57       26.06      9.51 o 
   6   8   7        7.70       11.77     10.27 o 
   7   8   7        2.35       14.47     10.97 o 
   8   8   7       14.03       42.29     12.78 o 
   1   9   7        0.36        3.62      7.54 o 
   2   9   7       31.95       21.86      9.19 o 
   3   9   7        0.11        5.81      9.05 o 
   4   9   7       20.50       33.82     11.84 o 
   5   9   7        5.29       24.72      9.23 o 
   6   9   7        1.55       28.26     10.17 o 
   7   9   7        0.01       23.56     25.51 o 
   0  10   7       35.99        8.17     13.73 o 
   1  10   7        2.40       15.84      9.70 o 
   2  10   7        0.11        5.39     15.62 o 
   3  10   7       65.79       56.58     16.73 o 
   4  10   7        4.80       10.15      7.56 o 
   5  10   7        2.26       16.88     10.34 o 
   1  11   7       14.70       21.59      9.62 o 
   0   0   8      710.69      738.92    194.83 o 
   1   0   8        0.03       39.58     19.19 o 
   2   0   8        5.31       12.74     13.58 o 
   3   0   8        0.91       24.51     21.35 o 
   4   0   8       32.06       38.18     14.15 o 
   5   0   8        0.01        1.70     14.19 o 
   6   0   8       32.27       37.22     15.15 o 
   1   1   8       49.65       39.35     10.50 o 
   2   1   8       12.01       24.78     10.30 o 
   3   1   8        5.61       10.10     10.01 o 
   4   1   8        1.35       17.22      9.28 o 
   5   1   8        9.50        6.46      9.41 o 
   6   1   8        4.03       21.54     10.06 o 
   0   2   8       23.54       14.49     15.98 o 
   1   2   8        7.20       15.24      9.82 o 
   2   2   8        1.22       21.70      9.76 o 
   3   2   8        1.41       10.87      9.01 o 
   4   2   8        0.42       15.46     10.36 o 
   5   2   8        1.02       -0.47     10.30 o 
   6   2   8        0.53       20.73     10.29 o 
   1   3   8       52.42       48.58     11.23 o 
   2   3   8        8.90       17.44     10.37 o 
   3   3   8        0.04       22.65      9.32 o 
   4   3   8        5.08       12.00      8.86 o 
   5   3   8       24.09       31.13     11.14 o 
   6   3   8        2.14       14.98     15.45 o 
   0   4   8       52.70       49.63     15.30 o 
   1   4   8        8.54       26.74      9.80 o 
   2   4   8       15.52       26.54      9.85 o 
   3   4   8       24.89       36.77     11.50 o 
   4   4   8       13.65        8.87      8.90 o 
   5   4   8        2.81        0.43     10.34 o 
   1   5   8        5.91        9.14      8.96 o 
   2   5   8        4.98        2.70     10.33 o 
   3   5   8        0.00       25.79     13.28 o 
   4   5   8        0.55       17.07      9.38 o 
   0   6   8        0.33      -11.88     16.87 o 
   1   6   8        0.63       11.05      9.11 o 
   2   6   8        2.75       -7.82      9.44 o 
                                                 
